# Supplementary material for: Microbiota profiling reveals alteration of gut microbial neurotransmitters in a mouse model of autism-associated 16p11.2 microduplication
Source: Front Microbiol. 2024 Mar 26;15:1331130. doi: 10.3389/fmicb.2024.1331130 (PMC11002229; doi:10.3389/fmicb.2024.1331130)
Supplement: Supplementary file 2 [file Data_Sheet_2.zip]

Archive with 8 entries (8 files):
- 16SrRNA-ASV.xlsx
- figure1.xlsx
- figure2.xlsx
- figure3.xlsx
- figure4.xlsx
- metabolites.xlsx
- supplementary figureS1.xlsx
- supplementary figureS2.xlsx
