# Supplementary material for: Microbiota profiling reveals alteration of gut microbial neurotransmitters in a mouse model of autism-associated 16p11.2 microduplication
Source: Front Microbiol. 2024 Mar 26;15:1331130. doi: 10.3389/fmicb.2024.1331130 (PMC11002229; doi:10.3389/fmicb.2024.1331130)
Supplement: Supplementary file 2 [file Data_Sheet_2.zip › 16SrRNA-ASV.xlsx]

## Sheet: feature-table
# Constructed from biom file
#OTU ID	wt1	wt2	wt3	wt4	wt5	wt6	wt7	wt8	wt9	wt10	16p11.2dp/+1	16p11.2dp/+2	16p11.2dp/+3	16p11.2dp/+4	16p11.2dp/+5	16p11.2dp/+6	16p11.2dp/+7	16p11.2dp/+8	16p11.2dp/+9	16p11.2dp/+10
ASV450	0	0	21	0	0	24	0	0	0	0	0	0	0	0	0	0	0	0	0	0
ASV332	0	11	0	7	0	0	0	0	72	0	0	0	7	26	0	0	0	0	8	0
ASV637	0	0	0	0	0	10	0	0	0	0	0	0	0	0	0	8	0	0	0	0
ASV721	0	0	0	0	0	0	0	0	0	0	0	0	7	0	0	0	0	0	0	0
ASV77	347	77	55	227	62	36	119	241	26	45	130	98	67	97	194	44	227	61	0	152
ASV311	0	8	22	0	0	95	0	0	0	0	0	0	0	0	0	0	0	0	0	0
ASV533	0	0	27	0	0	0	0	0	0	0	0	0	0	0	0	0	0	0	0	0
ASV523	0	17	14	0	0	0	0	0	0	0	0	0	0	0	0	0	0	0	0	0
ASV626	4	0	0	0	1	1	0	0	0	0	0	0	0	0	3	6	0	0	4	0
ASV443	0	12	41	0	0	0	0	0	0	0	0	0	9	0	0	0	0	0	0	0
ASV714	0	0	6	0	0	0	0	0	0	0	0	0	0	0	0	0	0	0	0	0
ASV786	0	0	0	0	0	0	4	0	0	0	0	0	0	0	0	0	0	0	0	0
ASV793	1	0	0	2	0	0	0	0	0	0	0	0	0	0	0	0	1	0	0	0
ASV788	0	0	0	0	0	0	0	0	0	0	0	0	0	0	0	0	0	0	0	5
ASV597	0	0	0	0	0	0	0	0	0	14	7	0	0	0	0	0	0	0	0	0
ASV308	0	65	26	9	0	18	0	0	0	0	0	0	0	0	0	0	0	0	17	0
ASV244	0	0	57	0	0	0	39	0	135	0	0	14	0	0	27	0	0	0	0	0
ASV295	0	0	0	105	0	0	0	0	0	0	0	0	0	57	0	0	0	0	0	0
ASV334	0	19	18	0	5	0	18	0	8	0	0	5	6	0	15	0	12	0	20	0
ASV398	16	0	0	0	0	0	0	0	0	0	0	14	0	0	0	0	40	15	0	0
ASV261	0	0	74	0	143	15	0	0	0	0	0	0	0	0	0	0	0	0	0	0
ASV293	6	29	0	0	0	0	21	0	0	0	0	0	0	0	0	39	0	58	25	0
ASV551	0	0	0	0	0	0	0	8	5	0	0	0	0	0	0	3	0	9	5	0
ASV601	0	0	0	0	0	0	0	0	17	0	0	0	0	0	4	0	0	0	0	0
ASV741	0	0	0	0	0	7	0	0	0	0	0	0	0	0	0	0	0	0	0	0
ASV841	0	0	0	0	0	0	0	0	3	0	0	0	0	0	0	0	0	0	0	0
ASV898	1	0	0	0	0	0	0	0	0	0	0	0	0	0	0	0	0	0	0	0
ASV688	0	0	0	0	0	0	0	0	12	0	0	0	0	0	0	0	0	0	0	0
ASV379	0	0	0	0	0	0	93	0	0	0	0	0	0	0	0	0	0	0	0	0
ASV918	0	0	0	0	0	0	0	0	1	0	0	0	0	0	0	0	0	0	0	0
ASV621	0	0	8	0	0	11	0	0	0	0	0	0	0	0	0	0	0	0	0	0
ASV750	0	0	0	0	0	0	0	0	0	0	0	0	0	0	0	0	7	0	0	0
ASV321	0	47	9	0	0	5	0	0	74	0	0	0	0	0	0	0	0	0	0	0
ASV814	0	0	0	0	0	0	0	0	0	0	0	0	0	2	2	0	0	0	0	0
ASV331	42	15	0	0	0	0	0	0	0	0	38	17	0	0	0	0	26	0	0	0
ASV249	0	0	0	0	0	0	0	0	266	0	0	0	0	0	0	0	0	0	0	0
ASV839	0	0	0	0	0	0	2	0	0	0	0	0	0	0	0	0	0	0	0	0
ASV813	0	0	0	0	0	0	0	0	0	0	0	0	0	4	0	0	0	0	0	0
ASV45	54	203	67	48	89	203	205	135	152	440	378	555	627	161	889	135	302	134	49	84
ASV691	0	10	0	0	0	0	0	0	0	0	0	3	0	0	0	0	0	0	0	0
ASV693	0	0	0	0	0	0	0	0	0	0	0	0	0	12	0	0	0	0	0	0
ASV810	0	0	0	0	0	0	0	0	0	0	0	3	0	0	0	0	0	0	0	0
ASV855	0	0	0	0	0	0	0	0	0	0	0	0	0	0	0	2	0	0	0	0
ASV620	0	0	19	0	0	0	0	0	0	0	0	0	0	0	0	0	0	0	0	0
ASV821	0	0	4	0	0	0	0	0	0	0	0	0	0	0	0	0	0	0	0	0
ASV543	20	0	0	0	12	0	0	0	0	0	0	0	0	0	0	0	0	0	0	0
ASV221	25	81	18	9	0	16	3	0	7	0	17	84	26	0	0	13	19	0	20	4
ASV302	0	0	103	0	0	39	0	0	0	0	0	0	0	0	0	0	0	0	0	0
ASV228	8	16	29	16	19	6	57	10	14	14	0	0	26	12	17	7	6	0	27	9
ASV403	0	6	0	0	0	0	10	0	32	0	9	22	0	0	0	0	0	0	0	7
ASV78	177	54	0	266	0	0	291	315	72	0	66	158	128	169	102	0	91	62	131	182
ASV832	0	0	2	0	0	0	0	0	0	0	0	0	0	0	0	0	0	0	0	0
ASV343	0	0	14	21	0	0	0	0	0	0	0	0	64	23	0	0	0	0	0	0
ASV412	0	74	0	0	0	0	0	0	0	0	0	0	0	0	0	0	0	0	0	0
ASV474	5	5	6	12	3	0	5	0	4	0	0	0	0	0	0	4	0	0	0	0
ASV344	1	0	6	0	32	25	0	0	0	21	0	1	0	0	0	28	0	0	0	2
ASV599	0	0	9	0	0	0	0	0	0	0	0	0	10	0	0	0	6	0	0	0
ASV70	49	20	48	32	30	21	457	78	266	70	48	63	681	97	159	61	40	148	31	42
ASV324	12	0	4	0	0	20	0	11	0	0	0	12	0	0	8	33	0	14	7	14
ASV454	0	0	0	0	0	0	0	0	0	0	0	0	0	0	42	14	0	0	0	0
ASV512	0	0	32	0	0	0	0	0	0	0	0	0	0	0	0	0	0	0	0	0
ASV776	0	0	0	0	0	0	0	0	0	0	0	0	0	0	0	6	0	0	0	0
ASV848	0	0	0	0	0	0	0	0	0	0	0	0	1	0	0	0	0	0	0	0
ASV30	6	6	5819	25	10	1811	17	6	0	0	0	0	50	11	8	0	21	0	0	0
ASV41	378	39	39	24	1627	1501	566	0	27	20	779	22	22	0	72	59	30	0	0	0
ASV382	9	6	0	0	0	3	0	16	0	0	0	11	0	0	8	6	7	8	18	3
ASV632	0	0	0	0	0	0	0	0	17	0	0	0	0	0	0	0	0	0	0	0
ASV602	0	12	0	0	0	8	0	0	0	0	0	0	0	0	0	0	0	0	0	0
ASV606	0	0	0	0	0	0	0	0	0	0	0	0	0	0	0	0	0	0	0	23
ASV207	0	263	53	33	0	66	0	0	0	0	0	0	0	0	0	0	0	0	0	0
ASV610	10	0	0	11	0	0	0	0	0	0	0	0	0	0	0	0	0	0	0	0
ASV556	0	23	0	0	0	0	0	0	0	0	0	5	0	0	0	0	0	0	0	0
ASV114	6	1105	0	0	20	29	0	0	0	0	0	41	0	0	0	0	0	0	0	0
ASV121	101	0	0	111	32	26	363	0	106	49	0	48	61	0	80	0	64	0	0	102
ASV675	0	0	0	0	0	0	4	0	0	0	0	0	0	0	9	0	0	0	0	0
ASV856	0	0	0	0	0	0	0	0	0	0	0	0	0	0	0	2	0	0	0	0
ASV511	10	0	0	0	0	0	0	0	0	0	0	0	0	0	0	0	0	0	24	0
ASV867	0	0	1	0	0	0	0	0	0	0	0	0	0	0	0	0	0	0	0	0
ASV119	0	99	617	0	73	65	20	23	37	0	0	0	30	0	12	12	0	0	151	0
ASV477	0	0	29	0	0	0	0	0	0	0	0	0	0	13	0	0	0	0	0	0
ASV780	0	5	0	0	0	0	0	0	0	0	0	0	0	0	0	0	0	0	0	0
ASV20	541	49	0	47	0	0	43	515	38	420	6798	870	1804	327	0	0	64	28	133	56
ASV394	22	11	0	0	0	0	0	0	0	0	17	13	0	0	0	30	0	0	0	0
ASV871	0	0	0	1	0	0	0	0	0	0	0	0	0	0	0	0	0	0	0	0
ASV611	0	0	0	0	0	0	0	0	0	20	0	0	0	0	0	0	0	0	0	0
ASV298	0	0	43	0	0	0	0	52	15	0	0	4	2	0	0	0	0	0	32	0
ASV67	70	716	82	50	37	51	281	239	29	56	36	99	154	105	62	80	82	85	214	152
ASV852	0	0	0	0	0	0	0	0	0	0	0	0	0	0	2	0	0	0	0	0
ASV866	0	1	0	0	0	0	1	0	0	0	0	0	0	0	0	0	0	0	0	0
ASV268	0	0	0	0	0	0	151	0	0	0	0	0	16	16	0	0	13	0	0	20
ASV404	49	7	0	0	0	0	0	0	0	0	31	4	0	0	0	0	0	0	0	0
ASV413	0	0	0	0	0	0	0	0	0	0	0	0	35	20	0	0	0	0	0	27
ASV430	0	0	35	0	0	28	0	0	0	0	0	0	0	0	0	0	0	0	0	0
ASV818	4	0	0	0	0	0	0	0	0	0	0	0	0	0	0	0	0	0	0	0
ASV278	0	19	20	4	10	8	9	0	41	0	5	4	7	12	6	4	0	7	27	0
ASV21	548	36	0	23	0	0	46	543	42	389	6743	848	1907	306	0	0	58	32	112	46
ASV449	0	0	0	31	0	0	0	0	0	0	0	0	0	22	0	0	0	0	0	0
ASV644	0	0	0	0	0	5	0	0	0	0	0	0	0	0	0	6	0	0	0	0
ASV282	0	0	0	0	0	7	0	0	0	66	0	0	0	0	0	128	0	0	0	0
ASV112	48	75	0	84	0	226	0	127	62	204	36	0	0	55	53	80	70	72	0	0
ASV240	9	13	0	8	7	8	36	146	20	0	0	5	9	18	0	0	0	12	0	0
ASV603	0	9	10	0	0	0	0	0	0	0	0	0	0	0	0	0	0	0	0	0
ASV188	0	0	57	0	224	174	0	0	0	22	0	0	0	0	0	30	0	0	0	0
ASV638	0	18	0	0	0	0	0	0	0	0	0	0	0	0	0	0	0	0	0	0
ASV767	0	0	0	5	0	0	0	0	0	0	0	0	0	0	0	0	0	0	0	0
ASV825	0	0	0	0	0	0	0	0	0	0	0	0	0	0	0	0	0	0	0	2
ASV585	0	0	0	19	0	0	0	0	0	0	0	0	0	0	0	0	0	0	0	0
ASV836	0	0	0	0	3	0	0	0	0	0	0	0	0	0	0	0	0	0	0	0
ASV701	0	0	0	0	0	0	0	0	0	0	0	0	0	0	0	0	0	0	9	0
ASV107	0	152	877	0	46	19	0	0	0	0	0	0	42	0	0	0	35	29	0	0
ASV847	0	0	0	0	0	0	0	0	0	0	0	2	0	0	0	0	0	0	0	0
ASV765	0	5	0	0	0	0	0	0	0	0	0	0	0	0	0	0	0	0	0	0
ASV396	0	13	0	0	0	0	65	0	0	0	0	0	0	0	0	0	8	0	0	0
ASV103	53	77	434	39	197	193	97	31	31	22	0	0	37	0	30	29	17	0	26	0
ASV148	16	0	110	73	34	30	84	38	29	43	9	26	30	41	19	20	35	37	54	22
ASV374	0	0	0	0	0	14	42	10	0	0	0	0	0	0	0	0	35	0	0	0
ASV503	0	6	12	6	0	0	9	0	0	0	0	0	0	4	0	0	0	0	0	0
ASV516	0	0	0	0	0	6	0	7	19	0	0	0	0	0	0	0	0	0	0	0
ASV572	0	8	0	0	0	0	0	0	15	0	0	0	0	0	0	0	0	0	0	0
ASV400	0	0	0	0	0	4	15	0	66	0	0	0	0	0	0	0	0	0	0	0
ASV591	0	3	0	7	0	0	0	0	0	0	13	0	0	0	0	0	0	0	0	0
ASV828	0	0	0	0	0	0	0	0	0	0	0	0	0	0	0	0	0	0	1	0
ASV842	0	0	0	0	0	0	0	0	0	0	2	0	0	0	0	0	0	0	0	0
ASV166	0	0	0	0	0	0	0	0	92	0	38	114	191	116	0	0	0	91	0	0
ASV696	0	0	0	0	0	0	0	0	0	9	0	0	0	0	0	0	0	0	0	0
ASV593	0	0	0	0	0	0	8	0	0	4	0	0	6	0	0	0	4	0	0	0
ASV534	0	0	27	0	0	0	0	0	0	0	0	0	0	0	0	0	0	0	0	0
ASV695	7	3	0	0	0	0	0	2	0	0	0	0	0	0	0	0	0	0	0	0
ASV729	0	0	0	0	0	0	0	0	0	0	0	0	9	0	0	0	0	0	0	0
ASV195	93	58	56	0	0	18	0	0	0	0	61	76	0	28	0	16	0	0	70	0
ASV461	0	0	29	0	3	14	3	0	0	0	0	0	0	0	0	0	0	0	0	0
ASV455	0	0	11	0	0	0	27	0	0	0	0	0	0	0	0	0	18	0	0	0
ASV352	0	22	55	0	0	7	0	0	0	0	0	0	0	0	0	0	0	0	16	0
ASV111	75	98	34	94	48	88	0	37	50	145	45	27	30	33	50	99	77	72	56	68
ASV242	0	8	0	0	0	0	195	6	27	33	0	0	0	0	0	0	0	0	0	0
ASV36	122	192	654	203	316	592	121	83	90	235	161	120	231	250	595	620	693	186	129	277
ASV310	0	10	29	0	0	0	0	0	64	7	0	0	13	17	0	0	0	0	0	0
ASV861	2	0	0	0	0	0	0	0	0	0	0	0	0	0	0	0	0	0	0	0
ASV687	0	0	0	0	0	0	0	0	13	0	0	0	0	0	0	0	0	0	0	0
ASV496	0	0	0	0	0	11	19	0	0	0	0	0	0	0	0	11	0	0	0	0
ASV250	33	0	1	30	0	40	8	29	0	22	29	18	19	14	0	12	0	0	0	0
ASV218	0	0	31	27	23	138	38	15	0	0	0	0	18	0	17	0	0	0	22	0
ASV485	0	0	28	0	0	0	0	0	0	0	0	15	0	0	0	0	0	0	0	0
ASV888	0	0	0	0	0	0	0	0	2	0	0	0	0	0	0	0	0	0	0	0
ASV393	0	0	0	0	0	0	81	0	0	0	0	0	0	0	0	0	0	0	0	0
ASV24	321	457	616	611	374	237	575	2366	505	175	224	972	452	487	329	374	267	621	247	289
ASV237	0	15	44	6	16	34	8	29	0	25	0	43	16	10	10	4	10	0	0	6
ASV809	0	0	0	0	0	0	0	0	0	0	0	4	0	0	0	0	0	0	0	0
ASV889	0	0	0	0	0	0	0	0	2	0	0	0	0	0	0	0	0	0	0	0
ASV348	0	0	21	0	61	25	0	0	0	0	0	0	0	0	0	0	0	0	0	0
ASV501	0	0	33	0	0	0	0	0	0	0	0	0	0	0	0	0	0	0	0	0
ASV385	0	0	0	0	0	0	33	0	59	0	0	0	0	0	0	0	0	0	0	0
ASV542	0	0	5	5	0	0	0	0	10	0	0	0	0	0	0	2	0	0	5	0
ASV504	0	11	0	0	0	5	0	0	0	0	0	0	0	0	0	11	8	0	4	0
ASV509	0	6	0	0	0	0	0	0	10	12	0	0	0	0	0	8	0	0	0	0
ASV32	62	334	56	64	65	56	432	225	544	999	780	364	519	142	1493	261	263	594	340	140
ASV48	240	60	116	293	169	221	77	167	107	207	155	111	176	199	395	377	418	163	96	458
ASV807	0	0	0	0	0	0	0	0	3	0	0	0	0	0	0	0	0	0	0	0
ASV213	10	35	27	0	0	0	0	14	124	22	0	13	16	45	22	18	0	14	10	11
ASV524	0	0	17	0	0	0	10	0	0	0	0	0	0	0	0	0	0	0	0	0
ASV392	0	0	0	86	0	0	0	0	0	0	0	0	0	0	0	0	0	0	0	0
ASV381	0	101	0	0	0	0	0	0	0	0	0	0	0	0	0	0	0	0	0	0
ASV317	13	4	13	16	5	0	18	0	10	0	9	9	10	15	7	0	8	0	0	0
ASV716	0	0	0	9	0	0	0	0	0	0	0	0	0	0	0	0	0	0	0	0
ASV84	0	31	1353	52	32	30	31	0	0	22	0	0	79	0	0	0	0	0	0	0
ASV40	130	141	180	200	343	421	246	181	51	188	139	150	263	242	436	614	477	570	173	371
ASV50	259	270	140	450	141	390	52	681	94	211	98	90	290	74	71	155	67	112	38	333
ASV561	0	28	0	0	0	0	0	0	0	0	0	0	0	0	0	0	0	0	0	0
ASV395	0	10	0	0	0	7	2	0	7	16	0	7	0	0	3	0	5	5	8	11
ASV663	0	0	0	0	0	0	0	0	0	0	0	0	0	0	0	15	0	0	0	0
ASV757	0	0	0	0	0	0	7	0	0	0	0	0	0	0	0	0	0	0	0	0
ASV183	30	57	88	28	43	0	45	34	28	40	0	0	32	29	17	0	29	0	0	27
ASV42	53	111	239	572	76	235	542	465	476	692	77	288	58	272	80	181	100	131	41	496
ASV719	0	0	0	0	0	0	11	0	0	0	0	0	0	0	0	0	0	0	0	0
ASV804	0	0	0	0	0	0	5	0	0	0	0	0	0	0	0	0	0	0	0	0
ASV164	0	46	0	0	0	0	0	35	76	165	0	64	72	0	53	0	0	63	44	0
ASV587	0	0	0	13	0	0	0	0	9	0	0	0	0	0	0	0	0	0	0	0
ASV720	0	0	0	0	0	0	0	0	0	0	0	0	0	0	0	0	0	0	0	9
ASV420	0	11	0	9	0	0	25	0	11	0	0	0	0	0	0	0	0	14	0	0
ASV181	40	33	25	19	0	0	0	72	0	73	55	34	37	27	0	0	0	87	5	67
ASV737	0	0	7	0	0	0	0	0	0	0	0	0	0	0	0	0	0	0	0	0
ASV29	826	849	91	483	110	132	619	713	344	802	413	413	301	349	423	240	511	630	364	567
ASV744	0	0	0	0	0	0	0	9	0	0	0	0	0	0	0	0	0	0	0	0
ASV22	545	36	0	53	0	0	47	491	35	441	6610	840	1818	287	48	94	58	41	124	51
ASV463	0	0	48	0	0	0	0	0	0	0	0	0	0	0	0	0	0	0	0	0
ASV193	41	0	31	23	0	11	66	10	0	27	0	40	27	59	49	14	15	25	17	32
ASV581	0	0	12	0	1	0	0	0	3	0	0	0	4	0	0	0	0	0	0	0
ASV795	0	0	0	0	0	0	0	0	0	3	0	0	0	0	0	0	0	0	0	0
ASV31	365	108	208	446	518	552	700	403	966	797	102	200	511	284	224	217	245	328	349	231
ASV273	21	26	0	0	0	12	0	0	0	14	19	12	18	41	6	19	7	0	14	11
ASV89	106	36	37	81	69	130	46	48	18	24	105	28	48	57	121	120	204	160	97	139
ASV215	18	55	0	27	0	8	13	49	15	28	0	21	0	21	16	28	23	0	16	20
ASV68	166	0	0	0	0	0	0	122	0	102	1626	239	466	78	0	0	0	0	32	0
ASV568	0	0	0	0	0	0	0	0	11	0	0	0	5	0	0	11	0	0	0	0
ASV315	0	0	0	0	0	128	0	0	0	0	0	0	0	0	0	0	0	0	0	0
ASV787	0	0	0	0	0	0	2	0	0	0	0	0	0	0	0	0	0	0	0	0
ASV12	901	263	881	989	1763	2293	1916	787	1266	1134	288	349	912	456	506	638	581	950	972	538
ASV256	16	29	11	16	5	0	0	27	0	13	10	21	6	0	12	19	14	30	0	19
ASV783	0	0	0	4	0	0	0	0	0	0	0	0	0	0	0	0	0	0	0	0
ASV88	12	45	94	28	0	23	99	59	444	47	17	70	586	46	30	21	21	25	46	0
ASV58	50	96	97	76	24	74	911	300	23	89	32	87	550	184	19	77	88	124	22	95
ASV629	0	0	17	0	0	0	0	0	0	0	0	0	0	0	0	0	0	0	0	0
ASV609	0	0	0	0	0	0	0	0	18	0	0	0	0	0	0	0	0	0	4	0
ASV692	0	0	0	0	0	0	0	0	0	0	0	0	8	0	5	0	0	0	0	0
ASV760	0	0	0	0	0	0	0	0	0	0	0	0	7	0	0	0	0	0	0	0
ASV337	0	0	0	0	0	0	13	0	75	29	0	0	7	0	0	0	0	0	0	0
ASV72	78	71	236	178	105	87	201	119	85	154	43	93	117	122	74	77	119	108	103	141
ASV144	87	0	25	52	0	0	0	28	0	0	50	64	223	31	79	33	37	0	0	124
ASV622	0	0	0	0	18	0	0	0	0	0	0	0	0	0	0	0	0	0	0	0
ASV784	0	0	0	0	5	0	0	0	0	0	0	0	0	0	0	0	0	0	0	0
ASV519	3	1	0	1	0	0	0	5	0	0	6	7	2	2	2	0	2	0	1	2
ASV636	0	0	0	0	0	0	0	0	8	0	0	0	1	0	6	0	0	0	0	0
ASV661	0	0	0	0	0	0	0	0	0	6	0	0	9	0	0	0	0	0	0	0
ASV562	0	0	22	0	0	0	0	0	0	0	0	0	0	0	0	0	0	0	0	0
ASV590	0	0	0	0	0	0	18	0	0	0	0	0	0	0	0	0	0	0	0	0
ASV633	5	0	0	3	0	2	0	0	0	0	4	0	0	2	0	0	0	0	0	0
ASV484	0	0	0	0	0	0	46	0	0	0	0	0	0	0	0	0	0	0	0	0
ASV255	14	0	18	0	0	202	0	0	0	0	0	0	0	0	0	0	0	0	0	0
ASV723	0	0	0	0	0	0	0	0	0	0	0	0	0	0	0	0	0	0	7	0
ASV236	0	28	0	75	40	0	0	0	0	0	0	0	0	10	16	46	59	10	0	0
ASV440	0	0	0	0	0	0	0	0	0	3	0	0	0	0	20	37	0	0	0	0
ASV588	0	0	0	0	26	0	0	0	0	0	0	0	0	0	0	0	0	0	0	0
ASV456	0	0	0	0	55	0	0	0	0	0	0	0	0	0	0	0	0	0	0	0
ASV858	0	0	0	0	0	0	0	0	0	0	0	0	0	0	0	0	2	0	0	0
ASV150	53	0	15	38	0	29	28	109	0	26	33	76	32	43	58	39	45	82	0	62
ASV613	0	0	0	20	0	0	0	0	0	0	0	0	0	0	0	0	0	0	0	0
ASV870	0	0	0	2	0	0	0	0	0	0	0	0	0	0	0	0	0	0	0	0
ASV459	0	0	0	0	0	0	16	0	16	15	0	0	0	0	0	0	0	0	0	0
ASV133	0	50	0	36	63	156	255	21	0	0	0	26	12	18	26	97	26	163	0	0
ASV147	14	22	44	15	373	212	11	21	18	10	0	0	0	0	18	0	0	0	0	0
ASV134	99	57	0	176	0	0	79	64	18	54	37	34	58	68	0	82	0	74	33	0
ASV896	0	0	0	0	0	0	0	0	0	0	0	0	0	0	0	0	0	1	0	0
ASV356	0	0	0	0	0	0	0	0	71	19	0	0	0	0	0	0	0	0	18	0
ASV383	33	0	17	0	0	0	0	0	0	0	33	0	11	0	0	0	0	0	0	0
ASV405	0	0	36	0	14	28	0	0	0	0	0	0	0	0	0	0	0	0	0	0
ASV797	0	5	0	0	0	0	0	0	0	0	0	0	0	0	0	0	0	0	0	0
ASV586	0	0	0	18	0	0	0	0	0	0	0	0	0	0	0	0	0	0	0	0
ASV172	0	14	80	0	19	28	63	0	321	63	0	0	0	0	0	0	0	0	16	0
ASV4	854	811	1090	806	4282	1629	1092	1499	242	382	781	5957	480	1558	1617	2353	1423	2740	324	1916
ASV558	0	5	0	0	0	2	5	4	0	4	0	0	2	0	0	0	4	0	0	0
ASV850	0	0	0	0	0	0	0	0	0	0	0	0	2	0	0	0	0	0	0	0
ASV418	0	82	0	0	0	0	0	0	0	0	0	0	0	0	0	0	0	0	0	0
ASV579	0	0	0	0	0	0	0	0	24	0	0	0	0	0	0	0	0	0	0	0
ASV116	111	0	0	135	0	0	38	0	0	0	51	0	0	0	167	150	180	88	47	235
ASV3	3926	2664	1618	3307	4394	3449	1369	1412	1044	2731	744	1050	2243	2295	2859	3700	3481	2764	5650	3012
ASV131	0	0	0	0	0	0	65	34	0	96	89	176	180	0	243	0	76	0	0	0
ASV678	0	0	0	0	0	0	4	0	4	0	0	0	0	0	0	0	0	0	4	0
ASV229	22	0	0	0	23	0	59	0	35	35	0	0	15	7	42	11	0	12	16	36
ASV326	0	0	26	14	0	0	22	0	25	0	0	0	13	14	0	0	0	0	20	0
ASV630	0	0	0	0	0	17	0	0	0	0	0	0	0	0	0	0	0	0	0	0
ASV230	0	0	5	8	3	13	5	6	228	0	0	0	3	0	3	5	7	18	0	0
ASV618	0	0	0	0	0	19	0	0	0	0	0	0	0	0	0	0	0	0	0	0
ASV589	0	0	0	0	0	23	0	0	0	0	0	0	0	0	0	0	0	0	0	0
ASV506	0	30	0	0	0	0	0	0	3	0	0	0	0	0	0	0	0	0	0	0
ASV522	0	0	0	0	0	0	20	0	0	0	0	0	0	0	0	0	11	0	0	0
ASV426	0	0	16	20	0	13	0	0	5	0	0	0	0	6	0	0	0	0	7	0
ASV486	0	0	0	0	0	0	0	0	0	0	0	0	43	0	0	0	0	0	0	0
ASV578	0	0	0	0	0	0	24	0	0	0	0	0	0	0	0	0	0	0	0	0
ASV75	102	42	26	112	56	39	64	131	55	126	63	151	137	204	148	133	240	234	115	183
ASV670	0	0	0	10	0	0	0	4	0	0	0	0	0	0	0	0	0	0	0	0
ASV492	0	0	0	0	0	0	0	0	37	0	0	0	0	0	0	0	0	0	0	0
ASV365	0	17	0	0	6	17	0	0	0	0	12	21	0	0	0	11	12	0	0	6
ASV659	0	0	0	15	0	0	0	0	0	0	0	0	0	0	0	0	0	0	0	0
ASV569	25	0	0	0	0	0	0	0	0	0	0	0	0	0	0	0	0	0	0	0
ASV93	51	0	0	124	76	65	43	88	0	91	64	74	84	116	161	114	185	113	59	170
ASV761	0	0	0	0	0	0	0	0	0	0	0	0	0	0	0	7	0	0	0	0
ASV749	0	0	0	0	0	0	0	0	0	0	0	0	0	0	0	6	0	0	0	0
ASV893	0	0	0	0	0	0	0	0	0	0	0	0	1	0	0	0	0	0	0	0
ASV357	0	11	31	7	0	0	16	0	20	0	0	0	0	17	0	0	0	0	0	0
ASV479	0	0	0	0	0	0	8	0	0	0	0	0	0	0	0	0	0	0	32	0
ASV13	627	168	132	257	138	94	156	525	6959	1367	464	1702	93	1844	389	242	217	763	116	324
ASV681	0	0	0	0	0	14	0	0	0	0	0	0	0	0	0	0	0	0	0	0
ASV553	0	0	23	0	0	0	0	0	0	0	0	0	0	0	0	0	0	0	0	0
ASV643	0	0	0	0	0	0	0	0	0	0	0	0	7	7	0	0	0	0	0	0
ASV402	0	0	0	29	0	34	15	0	0	0	0	0	0	0	0	0	0	0	0	0
ASV811	0	0	0	0	0	0	0	0	0	0	0	0	3	0	0	0	0	0	0	0
ASV666	0	0	0	0	0	0	0	0	0	16	0	0	0	0	0	0	0	0	0	0
ASV323	0	0	0	0	0	0	23	42	11	0	8	14	13	20	0	0	9	0	0	0
ASV490	0	0	8	0	0	0	32	0	0	0	0	0	0	0	0	0	0	0	0	0
ASV387	0	0	0	0	0	0	53	0	0	0	0	0	24	0	0	0	0	0	15	0
ASV130	21	20	215	29	274	261	19	18	9	14	8	8	14	0	26	12	0	0	0	0
ASV424	0	0	62	0	0	0	0	0	0	0	0	0	0	0	0	0	0	0	0	0
ASV789	0	0	0	0	0	0	0	0	0	0	0	0	0	0	0	0	0	0	0	5
ASV482	0	0	0	0	0	0	39	0	0	0	0	0	0	0	0	0	0	0	0	0
ASV174	37	57	39	24	33	53	47	31	0	44	29	24	29	30	23	35	0	19	9	18
ASV108	0	46	53	0	0	58	36	95	39	109	0	55	65	84	142	104	182	119	0	123
ASV246	13	10	24	35	14	0	51	0	47	0	0	0	11	0	8	0	20	26	0	12
ASV834	0	0	2	0	0	0	0	0	0	0	0	0	0	0	0	0	0	0	0	0
ASV39	435	37	0	96	0	21	0	340	0	0	394	1356	70	1402	332	192	159	590	38	234
ASV451	0	0	0	0	0	0	0	0	0	0	0	0	0	0	0	55	0	0	0	0
ASV245	5	0	23	0	0	95	21	0	0	42	0	0	45	0	0	0	9	0	17	0
ASV829	2	0	0	0	0	0	0	0	0	0	0	0	0	0	0	0	0	0	0	0
ASV869	0	0	0	2	0	0	0	0	0	0	0	0	0	0	0	0	0	0	0	0
ASV235	0	0	24	0	148	0	0	14	0	0	0	0	8	0	87	0	0	13	0	0
ASV915	0	0	0	0	0	0	0	1	0	0	0	0	0	0	0	0	0	0	0	0
ASV370	47	0	0	0	15	0	0	0	0	0	29	0	0	0	10	0	0	0	0	0
ASV582	0	0	0	0	0	22	0	0	0	0	0	0	0	0	0	0	0	0	0	0
ASV347	0	0	0	9	0	0	11	0	0	0	0	12	0	14	34	17	14	0	0	0
ASV529	0	0	0	0	0	0	0	0	0	0	0	0	0	0	0	0	0	0	35	0
ASV314	0	86	0	0	0	0	6	7	3	0	0	0	45	0	0	0	0	0	0	0
ASV43	229	141	67	247	319	243	118	441	49	136	294	238	228	217	325	408	358	372	166	471
ASV764	5	0	0	0	0	0	0	0	0	0	0	0	0	0	0	0	0	0	0	0
ASV196	0	0	0	28	0	0	0	0	34	60	0	0	66	69	78	0	50	0	0	79
ASV286	0	0	119	0	0	0	0	0	0	0	0	0	43	0	0	0	0	0	0	0
ASV177	16	158	95	8	95	19	19	20	16	41	0	17	13	9	7	0	0	0	0	10
ASV445	0	0	24	0	0	32	0	0	0	0	0	0	0	0	0	0	0	0	0	0
ASV473	0	0	24	0	0	0	0	0	0	0	0	0	19	0	0	0	0	0	0	0
ASV837	0	0	0	0	0	3	0	0	0	0	0	0	0	0	0	0	0	0	0	0
ASV819	0	0	0	0	0	0	0	0	0	4	0	0	0	0	0	0	0	0	0	0
ASV82	0	63	29	24	0	45	82	52	49	241	124	272	285	41	389	43	134	47	0	30
ASV546	0	16	0	0	0	13	0	0	0	0	0	0	0	0	0	0	0	0	0	0
ASV875	0	0	0	0	2	0	0	0	0	0	0	0	0	0	0	0	0	0	0	0
ASV904	0	0	1	0	0	0	0	0	0	0	0	0	0	0	0	0	0	0	0	0
ASV288	0	0	0	0	0	0	181	0	0	0	0	0	0	0	0	0	0	0	0	0
ASV735	0	0	8	0	0	0	0	0	0	0	0	0	0	0	0	0	0	0	0	0
ASV817	0	0	0	0	0	0	0	0	0	0	0	0	0	0	0	0	0	4	0	0
ASV1	5919	5635	2419	6235	5553	4678	2478	2527	2066	4506	1519	2216	4812	4653	5036	6269	6108	5179	10093	5589
ASV322	8	0	34	0	8	0	27	0	38	0	0	0	18	0	0	0	0	0	0	0
ASV704	0	0	9	0	0	0	0	0	0	0	0	0	0	0	0	0	0	0	0	0
ASV494	0	0	23	0	0	0	0	0	0	0	0	0	9	0	0	0	0	0	0	0
ASV7	336	436	150	4419	273	383	518	806	577	3280	823	252	403	958	2091	2829	1336	1602	314	1647
ASV35	50	76	394	94	2288	2434	86	85	41	73	0	0	44	0	95	207	0	0	0	0
ASV439	7	0	0	5	0	10	8	9	0	10	0	0	0	0	0	0	0	0	0	13
ASV476	0	0	27	0	0	0	18	0	0	0	0	0	0	0	0	0	0	0	0	0
ASV49	587	131	36	538	57	63	55	598	90	146	82	454	57	488	62	82	232	178	9	106
ASV425	0	0	18	0	0	0	0	0	9	0	0	0	9	20	0	0	2	7	5	0
ASV673	0	0	0	0	0	0	0	0	0	0	0	0	13	0	0	0	0	0	0	0
ASV816	0	0	0	0	0	0	0	0	0	0	0	0	0	0	0	3	0	0	0	0
ASV371	0	0	0	22	11	0	13	8	12	0	0	0	0	0	6	10	0	0	0	25
ASV316	0	0	0	0	0	0	136	0	0	0	0	0	0	0	0	0	0	0	0	0
ASV493	3	4	0	3	5	8	2	1	0	2	0	1	0	0	1	1	0	3	3	0
ASV697	0	0	10	0	0	0	0	0	0	0	0	0	0	0	0	0	0	0	0	0
ASV557	0	1	0	0	14	0	0	2	0	0	0	0	9	0	0	0	0	0	0	0
ASV252	0	9	79	0	10	136	0	0	0	0	0	0	0	0	0	0	0	0	0	0
ASV444	0	0	0	0	0	0	61	0	0	0	0	0	0	0	0	0	0	0	0	0
ASV684	0	0	0	0	0	0	0	0	0	0	0	0	14	0	0	0	0	0	0	0
ASV731	0	0	0	0	0	0	0	0	0	0	0	0	0	0	0	0	7	0	0	0
ASV170	0	545	0	0	13	42	0	0	0	0	0	0	0	0	0	0	0	0	14	0
ASV699	0	0	0	0	6	5	0	0	0	0	0	0	0	0	0	0	0	0	0	0
ASV772	0	0	0	0	0	0	0	7	0	0	0	0	0	0	0	0	0	0	0	0
ASV132	50	68	79	65	0	56	79	59	36	47	0	83	0	87	0	80	26	68	0	80
ASV423	0	0	32	0	0	0	0	0	0	0	0	0	31	0	0	0	0	0	0	0
ASV690	0	0	0	0	0	0	0	0	0	0	0	13	0	0	0	0	0	0	0	0
ASV197	0	80	43	19	37	31	27	0	102	38	0	0	0	0	0	0	0	0	88	0
ASV768	0	0	0	0	7	0	0	0	0	0	0	0	0	0	0	0	0	0	0	0
ASV209	0	0	0	0	0	0	194	0	96	0	0	0	0	0	63	0	0	19	0	41
ASV824	0	0	0	0	0	0	0	0	0	0	0	0	0	0	0	0	0	0	0	3
ASV296	10	0	0	15	0	10	0	0	107	8	0	0	0	0	0	0	0	0	0	0
ASV5	2739	2755	323	1509	307	360	1943	2069	1125	2422	1338	1299	989	1177	1303	825	1547	2039	1129	1875
ASV117	29	23	0	105	32	19	85	68	35	45	38	94	63	71	176	48	91	59	0	101
ASV271	0	0	0	0	59	0	56	0	24	4	0	0	0	8	0	0	28	0	0	32
ASV60	75	829	57	54	32	117	439	128	29	72	35	61	36	32	63	64	60	20	586	40
ASV169	12	31	299	26	33	25	15	16	0	21	0	0	38	10	9	0	0	9	19	6
ASV694	1	0	2	0	0	0	1	1	1	1	0	0	0	2	0	0	1	1	0	0
ASV835	0	0	1	0	0	0	0	0	0	0	0	0	0	0	0	0	0	0	0	0
ASV489	0	0	37	0	0	0	0	0	0	0	0	0	0	0	0	0	0	0	0	0
ASV83	104	87	25	109	68	57	73	65	36	49	89	91	88	91	154	94	183	117	103	165
ASV646	0	3	0	0	0	0	6	0	0	0	0	0	0	0	0	0	0	5	0	0
ASV437	0	0	0	0	0	0	61	0	0	0	0	0	0	0	0	0	0	0	0	0
ASV96	65	121	0	123	0	0	63	156	0	248	48	49	67	85	102	74	116	118	23	134
ASV220	0	255	0	0	0	0	65	0	0	0	0	11	0	0	0	0	0	0	0	0
ASV891	0	0	0	0	0	0	0	0	0	0	0	0	1	0	0	0	0	0	0	0
ASV319	0	61	13	0	18	0	0	0	0	0	0	7	0	0	0	0	0	0	39	0
ASV191	0	0	464	0	0	0	0	0	0	0	0	0	0	0	0	0	0	0	0	0
ASV51	188	250	0	231	195	117	93	143	103	91	220	195	226	188	350	198	282	251	222	359
ASV336	0	26	48	0	0	0	29	0	0	0	0	0	20	0	0	0	0	0	0	0
ASV605	0	0	12	6	0	0	0	0	0	0	0	0	0	0	0	0	0	0	0	0
ASV372	10	6	7	0	9	11	18	0	12	0	5	0	0	0	7	0	9	0	5	4
ASV649	0	16	0	0	0	0	0	0	0	0	0	0	0	0	0	0	0	0	0	0
ASV860	0	0	0	0	0	0	0	0	0	0	0	0	0	0	0	0	0	0	2	0
ASV785	0	0	0	0	0	0	5	0	0	0	0	0	0	0	0	0	0	0	0	0
ASV900	1	0	0	0	0	0	0	0	0	0	0	0	0	0	0	0	0	0	0	0
ASV241	0	36	166	0	0	0	11	0	0	0	0	0	0	0	0	0	0	0	53	0
ASV475	0	0	35	0	0	0	0	0	0	0	0	0	0	0	0	0	0	0	0	0
ASV677	0	0	0	0	0	0	0	0	0	0	0	0	0	0	0	0	0	0	13	0
ASV779	0	0	0	0	0	0	0	3	0	0	0	0	0	0	0	0	0	3	0	0
ASV653	0	0	0	0	0	0	0	0	8	0	0	0	0	7	0	0	0	0	0	0
ASV734	0	7	0	0	0	0	0	0	0	0	0	0	0	0	0	0	0	0	0	0
ASV742	0	0	0	0	0	6	0	0	0	0	0	0	0	0	0	0	0	0	0	0
ASV86	105	61	33	90	0	0	139	171	153	391	0	82	87	100	0	97	42	150	0	0
ASV718	0	0	0	0	0	0	9	0	0	0	0	0	0	0	0	0	0	0	0	0
ASV654	0	0	0	7	0	0	0	0	0	0	0	0	0	0	0	0	10	0	0	0
ASV715	0	0	9	0	0	0	0	0	0	0	0	0	0	0	0	0	0	0	0	0
ASV52	192	109	131	178	197	232	173	215	94	161	136	236	243	203	191	183	255	250	100	164
ASV280	11	13	32	0	0	21	29	0	40	41	0	0	0	0	0	0	0	0	0	0
ASV838	0	0	0	0	0	2	0	0	0	0	0	0	0	0	0	0	0	0	0	0
ASV576	0	0	0	0	0	21	0	0	0	0	0	0	0	0	0	0	0	0	0	0
ASV442	0	0	0	0	0	0	13	0	9	0	0	12	21	9	0	0	0	0	0	0
ASV669	0	0	13	0	0	0	0	0	0	0	0	0	0	0	0	0	0	0	0	0
ASV550	0	0	0	7	0	0	0	0	0	0	0	0	4	0	0	0	0	17	0	0
ASV549	0	0	0	0	0	27	0	0	0	0	0	0	0	0	0	0	0	0	0	0
ASV555	0	0	0	0	0	0	28	0	0	0	0	0	0	0	0	0	0	0	0	0
ASV857	0	0	0	0	0	0	0	0	0	0	0	0	0	0	0	0	1	0	0	0
ASV652	0	0	0	0	0	0	0	10	0	0	0	0	0	7	0	0	0	0	0	0
ASV414	24	0	0	0	0	0	0	0	0	0	0	0	52	0	0	0	0	0	0	0
ASV441	5	12	0	8	0	0	2	0	0	6	10	14	0	0	0	0	4	0	0	0
ASV330	0	0	7	0	8	0	90	0	10	0	0	0	0	0	0	0	8	0	0	0
ASV376	0	0	17	0	0	0	50	0	0	0	0	0	12	0	0	0	0	0	9	0
ASV165	79	104	68	23	32	37	36	19	56	82	0	11	0	0	22	19	0	5	24	18
ASV342	8	8	4	15	11	7	5	6	9	6	0	0	10	7	5	0	6	7	0	5
ASV272	0	0	131	0	14	41	4	0	0	0	0	0	0	0	0	0	2	0	0	0
ASV212	0	0	0	0	114	57	0	59	0	0	0	0	59	117	0	0	0	0	0	0
ASV498	0	0	0	0	0	0	0	0	33	0	0	5	0	0	0	0	0	0	0	0
ASV140	0	200	44	14	9	14	89	15	39	11	12	19	198	25	26	15	15	0	96	21
ASV18	935	653	345	480	958	1317	280	720	234	516	487	388	432	417	337	479	650	742	320	569
ASV219	0	0	110	0	106	96	0	0	0	0	0	0	0	0	0	0	0	0	0	0
ASV386	0	27	4	0	21	0	7	0	22	0	0	6	0	0	0	0	0	0	12	0
ASV671	0	0	0	0	0	14	0	0	0	0	0	0	0	0	0	0	0	0	0	0
ASV208	18	28	27	17	0	17	26	42	0	0	10	37	30	14	27	17	24	35	18	23
ASV535	0	0	0	0	0	0	0	0	33	0	0	0	0	0	0	0	0	0	0	0
ASV843	0	0	0	0	0	0	0	0	0	0	2	0	0	0	0	0	0	0	0	0
ASV840	0	0	0	0	0	0	0	3	0	0	0	0	0	0	0	0	0	0	0	0
ASV491	0	0	0	0	0	0	37	0	0	0	0	0	0	0	0	0	0	0	0	0
ASV346	0	0	33	0	0	63	0	0	0	0	0	0	0	0	0	0	0	0	0	0
ASV879	0	0	0	0	0	2	0	0	0	0	0	0	0	0	0	0	0	0	0	0
ASV623	0	0	0	0	0	15	0	0	0	0	0	0	0	0	0	0	0	0	0	0
ASV510	0	13	0	24	0	0	0	0	0	0	0	0	0	0	0	0	0	0	0	0
ASV81	129	77	0	121	0	73	136	201	176	429	0	77	83	105	0	97	0	127	59	67
ASV521	0	0	9	2	8	9	0	0	0	0	0	0	0	0	0	4	0	0	0	0
ASV862	2	0	0	0	0	0	0	0	0	0	0	0	0	0	0	0	0	0	0	0
ASV625	0	0	0	0	0	0	0	0	0	0	0	17	0	0	0	0	0	0	0	0
ASV390	0	0	0	16	0	0	0	7	0	0	0	0	19	27	7	6	11	0	0	0
ASV592	0	16	0	0	0	0	0	0	0	0	0	6	0	0	0	0	0	0	0	0
ASV753	5	0	0	0	0	0	0	0	0	0	0	0	0	0	0	0	0	0	0	0
ASV739	0	0	0	0	8	0	0	0	0	0	0	0	0	0	0	0	0	0	0	0
ASV353	0	0	33	0	0	0	26	0	25	0	0	0	0	0	0	0	0	0	20	0
ASV231	0	37	9	8	9	0	0	17	30	6	8	0	172	8	0	0	5	0	0	0
ASV19	334	439	225	195	316	237	259	393	280	317	417	336	751	628	1170	838	571	828	1430	1284
ASV407	0	19	0	0	0	0	0	0	0	0	0	0	0	0	0	0	0	0	55	0
ASV805	0	0	0	0	0	0	0	5	0	0	0	0	0	0	0	0	0	0	0	0
ASV54	94	143	0	53	0	71	68	118	70	110	155	111	211	205	355	311	171	258	419	446
ASV665	0	0	0	0	0	0	0	0	0	0	0	0	0	0	0	0	0	0	15	0
ASV527	0	0	0	0	0	32	0	0	0	0	0	0	0	0	0	0	0	0	0	0
ASV773	0	3	0	0	0	0	0	0	0	0	0	3	0	0	0	0	0	0	0	0
ASV62	181	148	62	245	88	176	92	169	74	158	95	156	162	122	145	184	215	112	0	252
ASV584	0	0	22	0	0	0	0	0	0	0	0	0	0	0	0	0	0	0	0	0
ASV604	0	0	24	0	0	0	0	0	0	0	0	0	0	0	0	0	0	0	0	0
ASV728	0	0	0	0	0	9	0	0	0	0	0	0	0	0	0	0	0	0	0	0
ASV615	0	0	0	0	0	0	0	0	0	0	0	0	0	0	23	0	0	0	0	0
ASV911	0	0	0	0	0	1	0	0	0	0	0	0	0	0	0	0	0	0	0	0
ASV566	0	0	0	0	0	0	27	0	0	0	0	0	0	0	0	0	0	0	0	0
ASV10	894	147	234	1141	123	231	800	1176	349	807	1533	1075	1694	1542	1495	1650	2147	1833	468	1697
ASV190	13	18	35	0	56	78	52	22	21	41	0	24	56	0	17	18	12	24	11	13
ASV500	0	0	0	0	0	0	0	0	0	35	0	0	0	0	0	0	0	0	0	0
ASV563	2	0	11	0	0	0	0	0	0	0	3	0	7	0	0	0	0	0	0	0
ASV536	3	1	0	0	0	0	9	0	0	6	1	0	0	0	0	0	0	8	0	0
ASV306	5	32	0	3	19	33	0	0	0	4	24	0	0	0	22	2	3	2	0	2
ASV883	0	0	0	0	0	0	2	0	0	0	0	0	0	0	0	0	0	0	0	0
ASV513	0	0	0	0	0	0	0	37	0	0	0	0	0	0	0	0	0	0	0	0
ASV727	0	0	0	0	8	0	0	0	0	0	0	0	0	0	0	0	0	0	0	0
ASV176	11	90	32	14	0	9	159	0	183	22	0	15	24	0	0	0	0	0	13	0
ASV151	35	28	63	67	42	112	30	29	5	38	24	19	14	30	42	40	50	44	13	36
ASV897	1	0	0	0	0	0	0	0	0	0	0	0	0	0	0	0	0	0	0	0
ASV25	308	191	286	308	1122	502	158	624	53	124	287	1204	379	895	947	311	1101	522	279	960
ASV226	13	21	40	21	0	17	26	10	36	0	0	9	52	21	22	0	0	0	23	8
ASV297	0	0	0	0	0	0	0	0	156	0	0	0	0	0	0	0	0	0	0	0
ASV260	12	12	0	8	0	0	5	31	0	0	19	50	0	17	10	12	13	14	0	39
ASV23	64	97	168	113	691	100	953	58	6700	1339	0	0	0	0	30	0	19	0	79	23
ASV738	0	0	0	0	5	0	0	0	0	0	0	0	0	0	0	0	0	0	0	0
ASV565	0	0	0	0	0	21	0	0	0	0	0	0	0	0	0	0	0	0	0	0
ASV745	0	0	0	0	0	0	0	9	0	0	0	0	0	0	0	0	0	0	0	0
ASV167	14	51	54	39	15	0	28	15	93	20	15	37	45	77	45	14	21	13	23	21
ASV263	0	14	18	11	0	0	17	5	81	6	0	11	40	0	11	0	0	0	14	0
ASV28	60	100	159	144	1648	77	1405	56	4463	906	0	0	0	0	44	0	30	0	49	26
ASV216	0	161	28	0	25	0	24	0	19	0	0	45	0	0	0	0	0	0	46	0
ASV919	0	0	0	0	0	0	0	0	1	0	0	0	0	0	0	0	0	0	0	0
ASV416	0	0	0	8	0	0	39	0	19	0	0	0	0	10	0	0	0	0	0	0
ASV752	6	0	0	0	0	0	0	0	0	0	0	0	0	0	0	0	0	0	0	0
ASV689	0	0	0	0	0	0	0	0	0	0	0	0	0	0	0	0	0	0	0	11
ASV648	0	0	0	0	2	0	0	0	5	0	0	0	0	0	0	0	0	0	6	0
ASV44	242	123	48	259	38	20	102	413	54	49	160	440	338	355	365	140	434	420	290	658
ASV340	0	18	0	0	0	0	0	0	0	48	5	9	0	0	0	0	0	0	0	29
ASV617	0	0	0	19	0	0	0	0	0	0	0	0	0	0	0	0	0	0	0	0
ASV137	31	36	0	15	0	0	242	93	0	0	0	131	127	100	40	0	21	43	27	9
ASV657	3	0	13	0	0	0	0	0	0	0	0	0	0	0	0	0	0	0	0	0
ASV186	21	0	0	57	42	30	35	38	0	28	0	18	40	46	19	29	38	18	37	37
ASV545	0	0	13	0	0	0	0	0	0	0	0	0	0	0	0	0	0	0	16	0
ASV284	0	0	0	0	0	0	62	0	0	0	0	0	9	18	0	0	88	0	0	14
ASV890	0	0	0	0	0	0	0	0	0	0	1	0	0	0	0	0	0	0	0	0
ASV478	0	0	0	0	0	0	34	0	0	0	0	0	0	0	0	0	0	7	0	0
ASV122	0	965	25	19	24	32	0	22	22	8	0	31	0	0	0	0	0	0	0	0
ASV101	35	57	267	55	373	359	65	41	30	35	0	0	34	0	48	48	0	0	0	0
ASV161	30	34	30	25	23	23	36	43	306	11	24	26	8	0	0	13	5	13	19	8
ASV507	0	0	37	0	0	0	0	0	0	0	0	0	0	0	0	0	0	0	0	0
ASV642	0	0	0	0	0	1	0	4	0	6	0	2	0	0	0	0	0	0	3	0
ASV465	0	0	11	0	17	0	2	0	1	8	0	0	8	0	0	0	0	0	0	0
ASV292	24	0	1	23	0	1	20	12	0	17	0	6	19	0	15	2	12	21	0	0
ASV59	234	40	48	48	94	44	111	343	153	213	126	323	210	217	166	205	106	203	13	79
ASV664	9	0	0	0	0	0	1	0	4	0	0	0	0	0	0	0	1	0	0	0
ASV159	0	0	0	0	338	321	0	0	0	0	0	0	0	0	0	0	0	0	0	0
ASV668	0	0	13	0	0	0	0	0	0	0	0	0	0	0	0	0	0	0	0	0
ASV758	0	0	0	0	0	0	0	8	0	0	0	0	0	0	0	0	0	0	0	0
ASV80	66	328	0	67	0	88	93	258	86	216	47	81	61	56	82	199	68	0	144	50
ASV457	0	0	0	0	0	0	0	0	0	0	0	0	0	0	0	0	0	0	0	56
ASV538	0	0	30	0	0	0	0	0	0	0	0	0	0	0	0	0	0	0	0	0
ASV299	0	104	0	0	0	0	0	0	0	0	0	62	0	0	0	0	0	0	0	0
ASV118	0	0	0	0	0	0	0	0	31	0	6	11	20	11	6	10	5	8	1027	5
ASV607	0	3	0	0	0	0	0	0	6	0	0	0	13	0	0	0	0	0	0	0
ASV345	0	0	0	0	16	0	0	5	22	5	0	0	26	0	13	8	0	17	0	0
ASV865	0	1	0	0	0	0	0	0	0	0	0	0	0	0	0	0	0	0	0	0
ASV769	0	0	0	0	6	0	0	0	0	0	0	0	0	0	0	0	0	0	0	0
ASV180	116	30	0	0	8	32	0	31	0	6	190	32	26	12	6	4	8	12	91	0
ASV187	0	0	337	0	0	153	0	0	0	0	0	0	0	0	0	0	0	0	0	0
ASV253	0	0	38	23	0	0	26	0	0	7	0	22	54	52	0	0	0	0	17	11
ASV640	0	0	0	0	0	14	0	0	0	0	0	0	0	0	0	0	0	0	0	0
ASV777	0	0	0	0	0	0	0	0	0	0	0	0	0	0	0	5	0	0	0	0
ASV233	0	0	185	2	26	24	0	10	0	3	0	0	25	0	7	0	0	0	0	0
ASV595	0	0	0	0	0	18	0	0	0	0	0	0	0	0	0	0	0	0	0	0
ASV162	27	23	20	37	22	18	76	17	196	26	13	24	24	28	29	15	26	0	26	25
ASV14	935	641	1047	794	942	1755	810	986	351	1312	483	331	541	475	1020	874	990	802	182	961
ASV16	159	1517	71	156	55	93	73	4699	873	119	113	3216	148	569	64	518	158	157	147	408
ASV377	0	96	0	0	0	0	0	0	0	0	0	0	0	0	0	0	0	0	0	0
ASV598	0	0	0	0	0	0	0	11	0	0	0	4	0	8	0	0	0	0	0	0
ASV762	0	0	0	0	0	0	0	0	0	0	0	0	0	0	0	6	0	0	0	0
ASV906	0	0	0	1	0	0	0	0	0	0	0	0	0	0	0	0	0	0	0	0
ASV639	0	0	0	0	0	18	0	0	0	0	0	0	0	0	0	0	0	0	0	0
ASV748	0	0	0	0	0	0	0	0	0	0	0	0	0	7	0	0	0	0	0	0
ASV269	10	7	122	0	0	26	12	14	0	13	0	0	0	0	0	0	0	0	0	0
ASV468	12	0	7	0	14	0	0	0	0	0	0	0	0	0	10	0	0	0	0	0
ASV733	0	0	0	0	0	0	0	0	0	7	0	0	0	0	0	0	0	0	0	0
ASV350	0	0	32	0	0	63	0	0	0	0	0	0	0	0	0	0	0	0	0	0
ASV647	0	0	0	0	0	0	0	0	0	0	0	0	0	0	0	0	0	0	16	0
ASV892	0	0	0	0	0	0	0	0	0	0	0	0	1	0	0	0	0	0	0	0
ASV872	0	0	0	1	0	0	0	0	0	0	0	0	0	0	0	0	0	0	0	0
ASV290	0	0	0	0	8	0	0	14	8	37	3	20	0	17	11	0	16	0	0	46
ASV564	0	8	16	0	0	0	0	0	0	0	0	0	0	0	0	0	0	0	0	0
ASV775	0	0	0	0	0	0	0	0	0	0	0	0	0	5	0	0	0	0	0	0
ASV822	0	0	0	0	0	2	0	0	0	0	0	0	0	0	0	0	0	0	0	0
ASV740	0	0	0	0	6	0	0	0	0	0	0	0	0	0	0	0	0	0	0	0
ASV210	3	23	0	0	0	0	23	5	0	7	214	17	42	5	0	36	22	25	0	0
ASV287	0	0	0	0	0	0	170	0	0	0	0	0	0	0	0	0	0	0	0	0
ASV820	0	4	0	0	0	0	0	0	0	0	0	0	0	0	0	0	0	0	0	0
ASV363	0	0	0	0	0	0	0	0	108	0	0	0	0	0	0	0	0	0	0	0
ASV612	0	0	12	0	0	0	0	0	0	8	0	0	0	0	0	0	0	0	0	0
ASV826	0	0	0	0	0	0	0	0	0	0	0	3	0	0	0	0	0	0	0	0
ASV470	8	0	0	0	0	0	8	0	0	0	12	21	0	0	0	0	0	0	0	0
ASV422	0	0	34	0	0	35	0	0	0	0	0	0	0	0	0	0	0	0	0	0
ASV594	0	0	4	3	0	0	0	0	10	0	0	0	0	0	0	0	0	0	0	0
ASV686	0	0	0	0	0	0	0	0	0	0	0	0	0	0	11	0	0	0	0	0
ASV708	0	0	0	0	0	0	11	0	0	0	0	0	0	0	0	0	0	0	0	0
ASV433	0	0	0	0	0	4	17	0	14	12	0	14	0	0	0	0	0	0	0	0
ASV619	0	5	0	0	0	0	0	0	12	0	0	0	0	0	0	0	0	0	0	0
ASV683	0	0	0	0	0	0	0	0	0	0	0	0	12	0	0	0	0	0	0	0
ASV575	0	0	0	12	0	9	0	0	0	0	0	0	0	0	0	0	0	0	0	0
ASV301	0	0	0	0	0	17	95	0	0	13	0	0	0	0	0	0	13	0	0	5
ASV544	5	0	0	0	0	0	0	0	10	0	0	10	0	0	0	0	0	0	0	0
ASV64	144	0	0	0	0	0	0	119	0	122	1729	212	440	87	0	0	0	0	27	24
ASV328	12	0	0	6	11	0	45	0	14	0	0	10	10	11	16	0	0	0	0	0
ASV547	0	0	0	17	0	0	5	6	0	0	0	0	0	0	0	0	0	0	0	0
ASV680	0	0	14	0	0	0	0	0	0	0	0	0	0	0	0	0	0	0	0	0
ASV901	0	0	0	0	0	0	0	0	0	1	0	0	0	0	0	0	0	0	0	0
ASV905	0	0	1	0	0	0	0	0	0	0	0	0	0	0	0	0	0	0	0	0
ASV355	0	0	33	0	0	45	0	0	0	0	0	0	0	0	0	0	0	0	0	27
ASV539	0	0	0	0	0	0	31	0	0	0	0	0	0	0	0	0	0	0	0	0
ASV532	0	0	0	0	0	0	0	0	0	27	0	0	0	0	0	0	0	0	0	0
ASV674	0	0	3	0	0	0	0	0	0	0	0	0	7	0	0	0	0	0	0	0
ASV128	154	91	108	0	62	18	34	0	34	17	108	97	0	46	0	38	73	0	116	0
ASV6	1934	272	268	869	207	264	835	2107	190	1264	1433	1167	1920	2306	1578	1404	2261	1718	488	2428
ASV222	0	0	303	0	0	0	0	0	0	0	0	0	0	0	0	0	0	0	0	0
ASV375	24	0	0	15	10	0	0	0	0	0	27	0	15	0	13	0	0	0	0	0
ASV726	0	0	0	9	0	0	0	0	0	0	0	0	0	0	0	0	0	0	0	0
ASV285	0	0	0	0	17	0	0	0	91	26	0	0	0	0	0	34	8	0	0	0
ASV389	0	0	0	0	12	0	49	0	30	0	0	0	0	0	0	0	0	0	0	0
ASV641	0	0	0	0	0	0	0	18	0	0	0	0	0	0	0	0	0	0	0	0
ASV756	0	0	0	0	0	7	0	0	0	0	0	0	0	0	0	0	0	0	0	0
ASV56	134	83	199	101	76	26	344	129	286	82	83	79	200	296	273	19	133	265	123	233
ASV106	8	63	1060	10	11	20	0	7	6	5	0	14	30	0	0	0	0	0	19	0
ASV156	63	0	0	0	45	0	59	84	95	111	0	80	50	43	44	41	0	0	0	0
ASV304	0	0	0	0	0	0	0	9	17	0	29	30	29	21	0	0	0	13	0	11
ASV211	0	25	301	0	22	12	0	0	0	0	0	0	0	0	0	0	0	0	0	0
ASV313	10	19	16	16	0	0	18	6	6	0	12	15	9	5	0	0	15	0	0	0
ASV846	0	0	0	0	0	0	0	0	0	0	0	0	0	0	0	0	0	0	0	1
ASV329	5	76	41	0	0	0	0	0	0	0	0	0	11	0	0	0	0	0	0	0
ASV790	0	0	0	0	0	0	0	0	0	0	0	4	0	0	0	0	0	0	0	0
ASV143	25	70	51	31	16	60	30	40	30	27	41	52	60	32	20	86	35	44	30	32
ASV447	0	0	32	0	0	0	28	0	0	0	0	0	0	0	0	0	0	0	0	0
ASV812	0	0	0	0	0	0	0	0	0	0	0	0	4	0	0	0	0	0	0	0
ASV9	336	396	184	3770	239	387	438	773	526	3052	653	240	349	908	1913	2485	1206	1408	280	1448
ASV849	0	0	0	0	0	0	0	0	0	0	0	0	2	0	0	0	0	0	0	0
ASV792	0	0	0	0	0	0	0	0	0	0	0	0	0	0	0	0	2	0	0	0
ASV895	0	0	0	0	0	0	0	0	0	0	0	0	0	1	0	0	0	0	0	0
ASV55	325	54	112	88	177	286	165	135	48	79	141	197	163	145	269	95	299	159	28	239
ASV141	0	872	0	0	0	0	0	0	0	13	0	0	0	0	0	0	0	0	0	0
ASV518	0	7	0	0	0	9	0	0	18	0	0	0	0	0	0	0	0	0	0	0
ASV227	15	0	0	37	0	0	65	26	0	17	16	0	28	0	49	0	0	10	0	57
ASV537	0	30	0	0	0	0	0	0	0	0	0	0	0	0	0	0	0	0	0	0
ASV624	0	0	4	0	0	0	0	0	0	0	3	0	2	1	0	0	0	9	0	0
ASV200	10	226	129	0	10	37	3	5	0	3	0	4	4	0	0	0	0	8	0	0
ASV205	28	47	33	30	16	18	24	21	13	17	21	17	20	16	15	15	13	16	18	10
ASV369	0	0	0	33	24	42	0	0	0	0	0	0	0	0	0	0	0	0	0	0
ASV497	0	20	0	0	0	0	0	0	0	0	0	16	0	0	0	0	0	0	0	0
ASV270	0	141	42	0	0	0	0	0	0	0	0	0	0	0	0	0	0	0	23	0
ASV515	0	0	20	0	0	0	0	0	0	0	0	0	11	0	0	0	0	0	0	0
ASV243	13	6	19	78	0	0	37	0	15	6	0	0	42	53	0	0	0	0	0	0
ASV34	312	106	54	221	76	40	429	475	85	276	184	591	479	483	598	231	581	480	106	517
ASV560	15	0	0	0	0	0	0	0	0	0	0	0	0	0	0	16	0	0	0	0
ASV616	0	0	1	0	0	11	8	0	0	0	0	0	0	0	0	0	0	0	0	0
ASV798	0	0	3	0	0	0	0	0	0	0	0	0	0	0	0	0	0	0	0	0
ASV808	0	0	0	0	0	0	0	0	0	0	4	0	0	0	0	0	0	0	0	0
ASV472	0	0	41	0	0	0	0	0	0	0	0	0	0	0	0	0	0	0	0	0
ASV635	0	0	0	0	0	0	1	0	0	0	0	0	10	0	5	0	0	0	0	0
ASV574	0	0	0	25	0	0	0	0	0	0	0	0	0	0	0	0	0	0	0	0
ASV157	9	16	14	14	22	0	19	33	39	166	12	69	14	55	44	30	24	18	41	50
ASV711	0	0	0	0	0	0	0	0	0	0	0	0	0	10	0	0	0	0	0	0
ASV267	0	0	135	0	0	12	9	0	16	0	0	7	24	0	0	0	5	0	0	0
ASV406	0	0	0	0	0	0	0	0	22	0	0	0	0	27	0	8	7	15	0	0
ASV800	0	0	0	0	0	4	0	0	0	0	0	0	0	0	0	0	0	0	0	0
ASV160	49	6	148	60	21	43	0	29	0	19	0	0	8	0	99	0	155	0	0	12
ASV198	6	28	53	15	35	37	18	10	10	6	0	0	30	10	48	38	28	38	28	28
ASV320	0	0	14	12	11	13	17	0	13	0	0	0	9	22	8	8	0	0	6	5
ASV667	0	8	0	0	0	0	0	0	0	4	0	0	0	0	0	0	0	0	0	0
ASV751	0	0	0	0	0	0	0	0	0	0	0	0	0	0	0	0	0	0	5	0
ASV251	8	0	0	0	146	10	0	13	0	0	0	0	0	0	63	16	0	6	0	0
ASV97	0	0	300	0	314	732	0	0	0	0	0	0	0	0	0	84	0	0	0	0
ASV796	0	0	0	0	0	0	0	0	0	4	0	0	0	0	0	0	0	0	0	0
ASV709	0	0	0	0	0	0	0	0	0	0	4	0	6	0	0	0	0	0	0	0
ASV830	0	0	0	0	0	0	0	0	0	3	0	0	0	0	0	0	0	0	0	0
ASV502	0	0	0	0	0	37	0	0	0	0	0	0	0	0	0	0	0	0	0	0
ASV415	0	0	19	11	0	0	30	0	0	0	0	0	0	12	0	0	0	0	0	0
ASV214	76	0	0	0	0	22	0	51	0	0	0	20	0	8	12	139	0	16	0	17
ASV466	0	0	20	0	0	25	0	0	0	0	0	0	0	0	0	0	0	0	0	0
ASV452	0	37	0	0	0	0	0	0	19	0	0	0	0	0	0	0	0	0	0	0
ASV325	0	0	0	0	0	0	0	0	138	0	0	0	0	0	0	0	0	0	0	0
ASV338	0	0	22	0	0	0	97	0	0	0	0	0	0	0	0	0	0	0	0	0
ASV487	0	13	0	0	0	0	0	0	19	0	0	0	0	10	0	0	0	0	0	0
ASV815	0	0	0	2	0	0	0	0	0	0	0	0	0	1	0	0	0	1	0	0
ASV802	0	0	0	0	0	4	0	0	0	0	0	0	0	0	0	0	0	0	0	0
ASV854	0	0	0	0	0	0	0	0	0	0	0	0	0	0	2	0	0	0	0	0
ASV899	1	0	0	0	0	0	0	0	0	0	0	0	0	0	0	0	0	0	0	0
ASV916	0	0	0	0	0	0	0	1	0	0	0	0	0	0	0	0	0	0	0	0
ASV189	6	96	43	13	18	203	12	6	19	0	0	9	5	0	0	21	0	0	45	0
ASV799	0	0	0	4	0	0	0	0	0	0	0	0	0	0	0	0	0	0	0	0
ASV362	0	0	64	0	35	0	0	0	0	0	0	0	0	0	0	0	0	0	0	0
ASV303	9	0	55	0	7	41	11	0	0	0	0	0	12	0	0	0	0	0	0	0
ASV46	307	222	70	248	0	0	374	380	114	483	180	113	146	177	344	281	387	290	79	376
ASV113	86	116	19	67	16	0	35	70	50	23	55	157	111	80	106	25	44	25	21	101
ASV168	0	0	61	0	263	236	0	0	0	16	0	0	0	0	0	23	0	0	0	0
ASV259	0	29	0	33	0	0	9	26	0	0	28	0	23	0	0	0	58	0	0	37
ASV559	0	0	0	0	0	0	0	0	0	7	0	0	0	5	9	5	0	0	0	0
ASV909	0	0	0	0	0	1	0	0	0	0	0	0	0	0	0	0	0	0	0	0
ASV717	0	0	0	0	0	9	0	0	0	0	0	0	0	0	0	0	0	0	0	0
ASV17	248	380	675	215	350	475	278	270	119	213	596	1106	678	764	948	2036	1084	498	657	609
ASV596	0	0	0	0	0	0	23	0	0	0	0	0	0	0	0	0	0	0	0	0
ASV351	0	0	0	0	0	0	103	0	0	0	0	0	0	0	0	0	6	0	0	0
ASV882	0	0	0	0	0	0	2	0	0	0	0	0	0	0	0	0	0	0	0	0
ASV291	0	0	140	0	0	7	0	0	0	0	0	0	0	0	0	0	0	0	0	0
ASV600	0	0	0	0	0	0	0	0	0	0	0	0	0	22	0	0	0	0	0	0
ASV61	29	50	1513	58	490	283	57	36	37	42	0	0	77	0	35	19	0	0	0	0
ASV831	0	2	0	0	0	0	0	0	0	0	0	0	0	0	0	0	0	0	0	0
ASV763	0	0	0	3	0	0	0	0	0	0	0	0	0	0	0	0	0	3	0	0
ASV184	0	23	30	0	22	22	305	14	78	0	0	0	0	0	0	0	20	13	0	0
ASV139	0	25	37	0	0	18	704	0	42	12	0	0	0	0	0	0	0	0	14	0
ASV662	0	0	0	0	0	0	0	0	0	0	0	0	0	0	15	0	0	0	0	0
ASV525	0	0	0	0	0	0	13	0	0	0	0	0	20	0	0	0	0	0	0	0
ASV703	0	2	0	0	7	0	0	0	0	0	0	0	0	0	0	0	0	0	0	0
ASV204	36	18	0	51	0	0	0	32	71	0	0	62	24	31	52	0	0	29	0	29
ASV908	0	0	0	0	1	0	0	0	0	0	0	0	0	0	0	0	0	0	0	0
ASV367	0	0	0	0	0	0	0	19	0	0	0	39	0	10	23	10	0	7	0	0
ASV26	635	297	93	331	303	386	593	373	333	398	517	376	659	524	588	494	574	709	834	548
ASV676	0	0	0	0	0	0	0	0	0	0	0	0	0	0	0	0	15	0	0	0
ASV541	0	8	0	0	0	8	0	0	0	0	0	0	0	0	0	11	0	0	0	0
ASV158	0	0	0	0	334	322	0	0	0	0	0	0	0	0	0	0	0	0	0	0
ASV87	89	17	24	159	0	0	36	61	48	78	75	46	53	82	191	140	230	106	50	249
ASV239	18	18	32	19	20	9	21	10	43	23	9	0	22	17	0	9	0	8	0	11
ASV171	21	26	327	12	28	16	21	23	11	0	7	0	54	0	7	0	0	13	0	0
ASV57	287	924	95	0	168	45	223	115	247	203	0	189	86	0	240	113	0	0	0	138
ASV126	0	0	187	0	147	301	0	0	0	0	0	0	0	0	81	0	139	0	0	149
ASV859	0	0	0	0	0	0	0	0	0	0	0	0	0	0	0	0	1	0	0	0
ASV71	99	175	153	94	119	105	107	177	52	62	87	139	186	66	97	92	133	112	244	91
ASV453	0	0	52	0	0	0	0	0	0	0	0	0	0	0	0	0	0	0	0	0
ASV874	0	0	0	0	2	0	0	0	0	0	0	0	0	0	0	0	0	0	0	0
ASV307	20	16	33	0	15	0	0	0	0	0	34	0	32	0	0	0	0	0	0	0
ASV98	67	30	63	294	63	104	35	109	33	56	38	25	50	52	82	89	75	191	26	54
ASV91	96	144	315	96	139	180	24	78	29	34	21	18	40	47	54	135	38	56	62	25
ASV759	0	0	0	0	0	0	0	0	0	0	0	0	7	0	0	0	0	0	0	0
ASV127	23	51	108	67	36	38	137	35	141	36	41	0	62	67	32	33	35	42	27	0
ASV125	65	0	312	27	202	75	25	22	0	13	77	0	23	18	26	44	33	28	44	0
ASV27	125	1461	446	270	348	247	1996	802	362	337	103	477	139	620	149	186	253	725	70	281
ASV388	0	0	0	6	9	0	12	6	34	0	0	0	0	0	0	5	0	0	17	0
ASV175	7	43	104	43	62	29	66	20	52	48	0	9	23	12	0	8	18	0	17	0
ASV2	5219	4675	2262	5442	4903	4311	2475	2358	2167	4763	1415	2139	4551	4480	4566	5587	5759	4504	9239	4932
ASV458	0	0	0	0	0	0	0	0	54	0	0	0	0	0	0	0	0	0	0	0
ASV488	0	0	0	0	0	0	0	0	0	0	0	0	0	0	0	0	43	0	0	0
ASV567	0	0	0	0	0	0	23	0	0	0	0	0	0	0	0	0	0	0	0	0
ASV436	0	0	0	0	0	0	59	0	0	0	0	0	0	0	0	0	0	0	0	0
ASV627	16	0	0	0	0	0	0	0	0	0	0	0	0	0	0	0	0	0	0	0
ASV254	30	0	0	27	0	0	0	0	0	53	0	0	0	0	0	38	28	42	0	27
ASV354	0	0	0	0	0	0	27	0	24	0	5	0	0	16	18	0	0	20	0	0
ASV309	0	0	88	0	0	48	0	0	0	0	0	0	0	0	0	0	0	0	0	0
ASV401	0	0	0	0	0	0	0	0	0	0	0	0	0	0	0	37	0	50	0	0
ASV682	0	0	0	0	0	0	0	0	0	0	0	9	0	5	0	0	0	0	0	0
ASV359	0	0	26	0	0	0	17	0	60	0	0	0	0	0	0	0	0	0	0	0
ASV722	0	0	0	0	3	2	0	0	0	0	0	0	3	0	0	0	0	0	0	0
ASV755	0	0	0	8	0	0	0	0	0	0	0	0	0	0	0	0	0	0	0	0
ASV801	0	0	0	0	0	3	0	0	0	0	0	0	0	0	0	0	0	0	0	0
ASV99	21	18	27	36	66	23	28	60	879	192	0	0	13	0	48	5	12	38	18	17
ASV276	15	0	40	17	0	0	10	0	69	24	0	0	9	13	0	0	0	0	0	0
ASV570	26	0	0	0	0	0	0	0	0	0	0	0	0	0	0	0	0	0	0	0
ASV33	440	60	0	100	0	27	0	416	0	0	437	1619	83	1619	347	230	191	665	26	214
ASV873	0	0	0	2	0	0	0	0	0	0	0	0	0	0	0	0	0	0	0	0
ASV435	0	0	13	0	19	28	0	0	0	0	0	0	0	0	0	0	0	0	0	0
ASV397	0	0	0	11	29	0	0	12	0	0	0	0	0	0	28	0	0	0	0	0
ASV90	30	224	1021	74	46	0	0	21	7	0	0	33	0	0	0	11	0	86	25	14
ASV432	0	5	6	13	0	0	0	0	26	9	0	0	0	0	0	0	0	0	0	7
ASV391	0	74	0	0	0	0	19	0	0	0	0	0	0	0	0	0	0	0	0	0
ASV885	0	0	0	0	0	0	0	2	0	0	0	0	0	0	0	0	0	0	0	0
ASV429	16	0	28	0	0	0	0	0	0	0	7	0	20	0	0	0	0	0	0	0
ASV247	47	14	0	28	0	0	7	34	0	0	0	12	12	25	33	0	18	5	7	26
ASV47	122	196	0	83	0	75	89	140	0	127	155	128	285	241	487	355	256	365	579	596
ASV712	0	0	7	0	0	0	0	0	0	0	0	0	0	0	0	0	0	0	0	0
ASV917	0	0	0	0	0	0	0	0	1	0	0	0	0	0	0	0	0	0	0	0
ASV15	326	1139	154	1200	379	255	324	369	339	536	292	390	821	814	920	869	1024	829	2165	913
ASV110	19	81	40	178	48	40	31	54	88	100	19	34	52	35	44	70	44	68	152	33
ASV142	0	106	592	21	0	0	0	0	0	0	0	0	0	0	14	0	0	30	0	0
ASV577	0	0	0	0	0	22	0	0	0	0	0	0	0	0	0	0	0	0	0	0
ASV702	0	11	0	0	0	0	0	0	0	0	0	0	0	0	0	0	0	0	0	0
ASV65	105	306	259	74	80	154	68	213	126	64	38	240	86	52	60	162	91	176	218	72
ASV438	0	0	0	0	0	0	29	0	0	0	0	0	0	0	0	0	31	0	0	0
ASV225	4	85	14	7	9	11	22	27	12	0	0	17	16	0	9	0	20	16	60	0
ASV153	0	0	64	0	132	509	0	0	0	0	0	0	0	0	0	0	0	0	0	0
ASV528	0	0	0	0	0	0	0	0	35	0	0	0	0	0	0	0	0	0	0	0
ASV283	8	32	0	20	0	4	0	23	11	15	0	0	5	0	35	17	26	0	0	0
ASV886	0	0	0	0	0	0	0	2	0	0	0	0	0	0	0	0	0	0	0	0
ASV361	0	0	0	0	0	0	0	0	0	0	0	0	0	0	101	0	0	0	0	0
ASV417	0	14	6	0	0	14	19	0	5	0	0	0	0	0	0	0	0	0	15	0
ASV238	8	12	79	16	48	55	15	10	17	7	0	0	10	0	4	0	0	0	0	0
ASV279	0	82	74	7	4	5	0	0	0	0	0	6	0	0	0	0	0	0	6	0
ASV658	0	0	0	0	0	0	0	0	0	15	0	0	0	0	0	0	0	0	0	0
ASV262	0	0	0	0	13	0	0	22	81	19	0	0	0	14	12	12	14	26	14	10
ASV631	0	0	0	0	0	0	0	0	17	0	0	0	0	0	0	0	0	0	0	0
ASV264	0	35	87	0	0	0	48	0	30	26	0	0	0	0	0	0	0	0	0	0
ASV434	0	0	20	0	4	0	21	0	0	0	0	0	12	0	0	0	0	0	0	0
ASV178	0	51	46	97	66	81	0	17	21	0	0	26	51	0	65	0	44	0	0	0
ASV265	46	10	18	10	31	48	0	8	9	15	0	0	0	0	0	5	0	0	12	0
ASV736	0	0	5	0	0	0	0	0	0	0	0	0	0	0	0	0	0	0	0	0
ASV411	0	0	0	0	45	0	0	0	0	0	0	0	0	0	30	0	0	0	0	0
ASV743	0	0	0	0	0	0	9	0	0	0	0	0	0	0	0	0	0	0	0	0
ASV782	0	0	4	0	0	0	0	0	0	0	0	0	0	0	0	0	0	0	0	0
ASV481	0	0	22	0	0	20	0	0	0	0	0	0	0	0	0	0	0	0	0	0
ASV844	0	0	0	0	0	0	0	0	0	0	0	0	0	0	0	0	0	0	0	2
ASV884	0	0	0	0	0	0	2	0	0	0	0	0	0	0	0	0	0	0	0	0
ASV136	24	65	0	61	0	0	55	81	0	91	10	56	74	44	50	53	65	62	44	96
ASV149	0	19	9	11	19	22	139	51	82	12	11	107	15	51	79	49	61	13	0	0
ASV705	0	0	3	6	0	0	0	0	0	0	0	0	0	0	0	0	0	0	0	0
ASV305	0	121	0	0	0	0	0	0	0	0	0	31	0	0	0	0	0	0	0	0
ASV863	2	0	0	0	0	0	0	0	0	0	0	0	0	0	0	0	0	0	0	0
ASV698	0	0	0	11	0	0	0	0	0	0	0	0	0	0	0	0	0	0	0	0
ASV540	0	0	7	0	11	10	0	0	0	0	0	0	0	0	3	0	0	0	0	0
ASV700	0	0	0	0	0	12	0	0	0	0	0	0	0	0	0	0	0	0	0	0
ASV706	0	0	2	0	0	0	0	9	0	0	0	0	0	0	0	0	0	0	0	0
ASV135	0	0	70	0	706	89	54	0	0	0	0	0	0	0	0	0	0	0	0	0
ASV341	0	122	0	0	0	0	0	0	0	0	0	0	0	0	0	0	0	0	0	0
ASV201	35	22	26	62	0	0	0	27	7	11	51	34	39	60	0	0	0	56	8	17
ASV655	15	0	0	0	0	0	0	0	0	0	0	0	0	0	0	0	0	0	0	0
ASV766	0	0	0	3	0	0	0	0	0	0	0	0	0	0	0	0	0	0	0	0
ASV384	0	0	0	0	0	0	29	0	47	0	0	0	0	0	0	15	0	0	0	0
ASV419	0	0	0	0	0	0	43	0	0	0	0	0	0	0	0	0	26	0	0	0
ASV754	0	0	0	0	0	0	0	0	0	6	0	0	0	0	0	0	0	0	0	0
ASV887	0	0	0	0	0	0	0	0	2	0	0	0	0	0	0	0	0	0	0	0
ASV806	0	0	0	0	0	0	0	4	0	0	0	0	0	0	0	0	0	0	0	0
ASV410	0	0	0	0	0	0	0	0	0	0	0	0	0	0	27	0	0	0	0	58
ASV428	0	0	25	0	0	0	34	0	5	0	0	0	0	0	0	0	0	0	3	0
ASV206	0	11	18	18	12	10	86	0	136	73	0	0	0	0	0	0	12	0	11	11
ASV66	81	448	74	79	43	0	99	320	96	286	47	98	0	78	82	253	79	308	172	64
ASV266	0	44	22	0	0	0	17	43	40	14	0	26	0	13	0	0	7	0	0	0
ASV37	194	74	295	258	297	343	367	340	140	282	283	220	352	343	440	306	304	445	145	347
ASV803	0	0	0	0	0	0	3	0	0	0	0	0	0	0	0	0	0	0	0	0
ASV73	104	49	35	93	35	39	90	130	67	92	57	200	172	147	154	138	218	238	138	168
ASV446	0	0	0	4	7	0	14	0	14	0	0	0	0	0	0	0	0	0	14	5
ASV774	0	0	0	0	0	0	0	0	0	0	0	0	5	0	0	0	0	0	0	0
ASV530	0	0	0	0	0	0	0	0	0	0	0	0	0	0	0	0	0	0	32	0
ASV318	0	16	22	8	11	6	14	0	5	17	0	3	8	6	8	0	10	0	0	0
ASV380	0	35	0	0	0	0	0	32	0	0	0	0	0	0	0	0	0	0	33	0
ASV467	0	0	0	12	0	0	0	0	0	0	0	0	26	0	0	0	0	0	11	0
ASV378	0	11	19	0	0	0	0	0	0	0	0	15	0	30	27	0	0	0	0	0
ASV514	0	2	1	0	0	0	0	0	0	12	0	18	0	0	0	0	0	0	0	0
ASV520	0	0	0	0	16	0	0	0	0	0	0	0	0	0	10	0	0	0	0	8
ASV74	183	96	41	192	82	151	75	117	0	61	73	128	169	158	143	173	206	91	0	215
ASV778	0	0	0	0	0	0	0	0	0	0	0	0	0	0	0	0	5	0	0	0
ASV8	741	751	1804	1253	1143	1601	1918	813	512	1229	409	318	2162	719	964	760	1348	554	1824	1280
ASV878	0	0	0	0	0	2	0	0	0	0	0	0	0	0	0	0	0	0	0	0
ASV294	29	0	0	0	0	0	0	0	89	0	0	44	0	0	0	0	0	0	0	0
ASV199	16	21	0	18	19	0	80	11	50	27	16	27	18	38	36	0	0	41	16	25
ASV448	0	0	11	0	0	43	0	0	0	0	0	0	0	0	0	0	0	0	0	0
ASV129	92	33	45	44	62	84	44	110	17	14	23	45	22	52	53	83	42	64	37	44
ASV770	0	0	0	0	0	0	5	0	0	0	0	0	0	0	0	0	0	0	0	0
ASV300	0	0	0	0	22	118	0	0	0	0	0	0	0	0	0	0	0	0	0	0
ASV881	0	0	0	0	0	0	2	0	0	0	0	0	0	0	0	0	0	0	0	0
ASV360	15	0	10	10	12	6	13	6	0	10	10	0	0	0	9	0	0	0	0	0
ASV794	0	0	0	0	0	0	0	0	0	0	0	0	0	0	0	0	0	0	3	0
ASV823	0	0	0	0	0	0	2	0	0	0	0	0	0	0	0	0	0	0	0	0
ASV573	0	0	23	0	0	0	0	0	0	0	0	0	0	0	0	0	0	0	0	0
ASV656	8	0	8	0	0	0	0	0	0	0	0	0	0	0	0	0	0	0	0	0
ASV104	40	17	167	60	32	23	573	33	15	0	16	26	110	67	44	16	39	22	12	30
ASV791	0	0	0	0	0	0	0	0	0	0	0	5	0	0	0	0	0	0	0	0
ASV845	0	0	0	0	0	0	0	0	0	0	0	0	0	0	0	0	0	0	0	2
ASV154	0	0	0	13	21	0	28	0	635	30	0	0	0	0	0	0	0	0	16	0
ASV281	0	34	0	0	0	0	75	0	38	0	0	0	0	17	0	0	0	8	26	0
ASV339	43	0	32	0	0	0	0	0	0	0	34	0	19	0	0	0	0	0	0	0
ASV146	0	0	0	0	0	22	334	123	0	0	0	0	194	77	0	0	41	0	0	0
ASV495	0	0	0	0	7	0	11	0	6	0	0	2	7	0	5	0	0	0	0	0
ASV94	98	34	0	106	16	0	93	145	0	18	40	142	114	140	94	34	188	125	73	215
ASV274	0	49	0	0	0	0	0	0	0	0	0	0	6	0	0	0	0	0	159	0
ASV185	0	0	331	0	0	180	0	0	0	0	0	0	0	0	0	0	0	0	0	0
ASV462	0	0	0	0	14	20	12	0	0	0	0	0	0	0	6	0	0	0	0	0
ASV554	0	0	0	0	29	0	0	0	0	0	0	0	0	0	0	0	0	0	0	0
ASV102	175	115	125	96	0	36	0	140	0	0	100	104	110	66	115	34	0	140	100	74
ASV679	0	0	7	0	0	0	0	0	0	0	0	0	0	0	0	0	0	0	0	0
ASV53	3306	23	33	10	11	38	11	0	9	10	63	7	0	0	0	0	0	0	0	0
ASV548	0	0	0	0	27	0	0	0	0	0	0	0	0	0	0	0	0	0	0	0
ASV258	0	151	6	0	5	0	5	0	36	6	0	3	11	0	5	0	0	0	9	0
ASV408	0	82	0	0	0	0	0	0	0	0	0	0	0	0	0	0	0	0	0	0
ASV608	0	0	0	0	0	0	10	0	0	0	0	0	0	0	0	0	11	0	0	0
ASV368	5	8	15	5	40	14	7	0	0	0	0	0	0	0	7	3	0	0	0	0
ASV333	0	0	15	0	0	0	27	0	53	27	0	0	0	0	0	0	0	0	0	0
ASV460	0	0	48	0	0	0	0	0	0	0	0	0	0	0	0	0	0	0	0	0
ASV464	0	0	8	0	0	25	0	0	0	0	0	0	12	0	0	0	0	0	0	0
ASV672	0	0	0	0	0	0	0	0	14	0	0	0	0	0	0	0	0	0	0	0
ASV115	34	71	223	69	69	45	207	37	26	29	10	16	50	35	31	21	39	17	79	44
ASV232	0	0	0	0	45	0	27	0	186	0	0	0	0	0	0	0	0	0	0	42
ASV85	0	0	1028	0	37	524	0	0	0	0	0	0	0	0	0	0	0	0	0	0
ASV289	0	0	0	0	0	0	162	0	0	0	0	0	0	0	0	0	0	0	0	0
ASV427	0	39	0	0	0	0	0	0	0	0	0	0	0	0	0	0	0	19	14	0
ASV194	3	38	0	104	0	0	3	7	1	0	75	11	22	67	11	0	74	44	20	6
ASV747	0	0	0	0	0	0	0	0	0	0	0	0	0	8	0	0	0	0	0	0
ASV571	14	0	0	14	0	0	0	0	0	0	0	0	0	0	0	0	0	0	0	0
ASV92	63	40	60	89	55	53	413	35	154	69	47	33	109	93	136	38	93	0	15	75
ASV421	0	0	0	0	0	0	0	0	74	0	0	0	0	0	0	0	0	0	0	0
ASV69	265	161	0	139	0	48	57	185	73	156	130	89	102	112	98	131	232	224	106	203
ASV771	0	0	0	0	0	0	0	5	0	0	0	0	0	0	0	0	0	0	0	0
ASV903	0	1	0	0	0	0	0	0	0	0	0	0	0	0	0	0	0	0	0	0
ASV634	0	0	8	0	0	0	9	0	0	0	0	0	0	0	0	0	0	0	0	0
ASV781	0	0	6	0	0	0	0	0	0	0	0	0	0	0	0	0	0	0	0	0
ASV192	0	207	28	23	19	15	71	0	18	16	0	17	9	0	0	0	13	14	37	0
ASV827	0	0	0	0	0	0	0	0	0	0	0	0	0	0	3	0	0	0	0	0
ASV275	0	28	0	0	0	0	88	8	30	0	0	0	24	0	0	0	20	0	0	0
ASV11	1231	208	106	262	785	98	2060	1087	56	69	1024	3969	209	4065	907	482	470	1660	108	687
ASV120	54	42	23	53	62	43	46	109	0	31	0	68	77	77	106	87	93	113	0	114
ASV223	0	0	0	0	0	0	0	0	0	0	0	0	256	0	0	0	0	0	77	0
ASV335	0	0	6	0	0	0	15	0	0	0	0	0	69	19	5	0	0	0	12	0
ASV628	0	0	17	0	0	0	0	0	0	0	0	0	0	0	0	0	0	0	0	0
ASV833	0	0	3	0	0	0	0	0	0	0	0	0	0	0	0	0	0	0	0	0
ASV471	0	13	1	6	0	0	9	0	5	0	0	0	8	0	7	0	0	0	0	0
ASV724	0	9	0	0	0	0	0	0	0	0	0	0	0	0	0	0	0	0	0	0
ASV217	0	45	0	62	0	0	0	110	0	42	0	0	42	0	0	0	0	0	0	51
ASV660	0	0	0	6	0	0	0	0	0	0	1	0	3	0	0	3	0	0	0	0
ASV366	0	19	15	10	12	0	8	0	34	0	0	10	0	0	0	0	0	0	0	0
ASV409	0	0	0	0	0	0	46	0	0	0	0	0	0	0	0	0	0	0	29	0
ASV182	0	0	478	34	0	0	0	0	0	0	0	0	0	0	0	0	0	0	0	0
ASV138	45	61	0	0	0	52	48	33	0	54	60	31	43	0	99	70	87	90	75	59
ASV173	73	0	0	0	0	0	60	26	0	31	47	0	0	51	0	67	52	55	53	86
ASV725	0	0	9	0	0	0	0	0	0	0	0	0	0	0	0	0	0	0	0	0
ASV38	401	582	186	370	163	133	70	788	88	95	113	555	137	313	208	453	259	331	271	267
ASV710	0	0	0	0	0	0	0	0	0	0	0	7	0	0	0	0	0	0	0	3
ASV95	0	0	147	51	577	531	0	26	0	0	0	0	50	45	52	87	6	12	0	0
ASV224	0	40	61	0	43	97	0	0	0	0	0	0	0	0	0	45	0	0	11	0
ASV202	21	122	10	0	0	26	56	18	0	10	0	14	0	0	11	45	11	86	17	7
ASV152	0	20	57	41	37	27	44	36	122	15	20	31	58	117	25	17	17	42	24	14
ASV469	0	0	0	0	0	0	0	0	18	0	0	0	0	0	0	0	29	0	0	0
ASV399	0	0	9	35	0	0	13	0	0	0	0	0	0	19	0	0	0	0	0	0
ASV179	49	33	162	15	99	43	0	13	0	0	38	19	16	0	0	28	0	26	26	0
ASV257	0	0	123	0	0	0	104	0	0	0	0	0	0	0	0	0	0	0	0	0
ASV508	0	0	0	0	0	0	35	0	0	0	0	0	0	0	0	0	0	0	0	0
ASV312	0	0	0	0	0	0	113	31	0	0	0	0	0	0	0	0	0	0	0	0
ASV650	0	0	0	0	0	16	0	0	0	0	0	0	0	0	0	0	0	0	0	0
ASV730	0	0	0	0	0	0	0	0	0	0	0	0	0	0	0	9	0	0	0	0
ASV685	0	0	0	0	0	0	0	0	0	0	0	0	0	11	0	0	0	0	0	0
ASV63	41	45	43	24	35	37	371	30	1733	215	21	0	0	56	16	0	13	31	38	18
ASV912	0	0	0	0	0	0	1	0	0	0	0	0	0	0	0	0	0	0	0	0
ASV124	0	0	45	0	0	38	901	0	0	0	0	0	0	0	0	0	0	0	0	0
ASV203	0	0	146	0	48	26	25	0	76	41	0	0	0	0	51	0	0	0	0	0
ASV517	0	0	0	0	0	0	26	0	0	0	0	0	0	0	0	0	0	10	0	0
ASV499	0	8	0	0	0	21	4	0	0	0	0	0	0	0	0	0	0	5	0	0
ASV76	27	699	689	29	35	527	30	20	22	0	0	17	26	0	0	23	0	0	42	0
ASV364	0	12	0	0	5	0	0	12	18	0	0	0	14	0	7	0	14	6	0	16
ASV732	0	0	0	0	0	0	0	0	0	0	0	0	0	0	0	0	0	0	6	0
ASV109	51	32	45	67	24	100	42	38	29	34	54	42	143	65	67	63	88	55	81	121
ASV531	0	0	13	0	0	0	0	0	0	0	0	0	0	0	0	0	0	0	17	0
ASV163	104	100	62	35	37	24	0	0	0	0	73	85	0	0	0	38	31	0	84	0
ASV483	0	0	0	8	0	0	0	0	0	0	0	0	0	0	0	20	16	0	0	0
ASV277	0	0	0	0	93	94	0	0	0	0	0	0	0	0	0	0	0	0	0	0
ASV79	109	106	78	113	84	77	47	65	63	51	94	92	119	97	158	116	137	146	128	193
ASV864	0	2	0	0	0	0	0	0	0	0	0	0	0	0	0	0	0	0	0	0
ASV746	0	0	0	0	0	0	0	0	0	0	0	5	0	0	0	0	0	0	0	0
ASV431	0	62	0	0	0	0	0	0	0	0	0	0	0	0	0	0	0	0	0	0
ASV552	0	0	0	0	0	0	15	0	0	0	0	0	0	0	0	0	13	0	0	0
ASV234	36	102	52	17	0	0	0	0	0	0	0	0	16	0	11	41	22	0	0	0
ASV583	0	12	0	6	0	0	0	0	0	0	0	0	0	0	0	0	0	0	3	0
ASV645	0	0	0	0	0	0	0	0	0	8	0	0	0	0	0	0	0	7	0	0
ASV145	0	43	114	32	34	0	24	35	58	0	22	23	88	67	45	33	34	52	51	39
ASV105	0	0	0	0	0	0	0	1118	0	0	0	0	0	0	3	0	0	300	27	0
ASV349	0	0	0	9	0	11	19	0	56	0	0	0	0	18	0	0	8	0	0	0
ASV155	70	58	0	45	65	41	0	61	35	0	0	74	76	0	65	0	45	67	56	0
ASV614	0	0	0	0	0	0	8	0	0	0	0	0	12	0	0	0	0	0	0	0
ASV373	4	9	19	7	0	7	0	10	13	8	0	4	5	0	0	0	0	0	5	0
ASV651	10	0	0	0	0	0	0	0	0	0	0	0	6	0	0	0	0	0	0	0
ASV713	0	0	8	0	0	0	0	0	0	0	0	0	0	0	0	0	0	0	0	0
ASV853	0	0	0	0	0	0	0	0	0	0	0	0	0	0	2	0	0	0	0	0
ASV358	0	0	0	34	0	18	30	0	0	15	0	0	0	0	0	0	0	0	0	0
ASV580	0	13	0	0	0	0	0	0	0	0	0	12	0	0	0	0	0	0	0	0
ASV707	0	0	0	0	10	0	0	0	0	0	0	0	0	0	0	0	0	0	0	0
ASV123	0	29	350	0	34	37	316	0	21	11	0	12	77	58	0	59	21	18	0	0
ASV894	0	0	0	0	0	0	0	0	0	0	0	0	0	1	0	0	0	0	0	0
ASV526	0	0	0	0	31	0	0	0	0	0	0	0	0	0	0	0	0	0	0	0
ASV480	0	0	25	0	0	0	11	0	0	0	0	0	0	0	0	0	0	0	0	0
ASV505	8	0	0	0	0	0	0	0	33	0	0	0	0	0	0	0	0	0	0	0
ASV100	48	42	71	84	52	107	49	52	38	61	45	64	182	71	98	76	99	82	91	116
ASV327	0	0	28	21	43	32	0	0	0	0	0	0	0	0	0	0	0	0	0	0
ASV248	0	0	0	0	0	0	41	0	0	0	0	0	45	46	76	0	0	0	0	61

## Sheet: Kingdom level
index	Bacteria	seq-id	group
wt1	50300	FDMP20H002143-1a_L1_WT-GF-1	wt
wt2	50300	FDMP20H002143-1a_L1_WT-GF-2	wt
wt3	50300	FDMP20H002143-1a_L1_WT-GF-3	wt
wt4	50300	FDMP20H002143-1a_L1_WT-GF-4	wt
wt5	50300	FDMP20H002143-1a_L1_WT-GF-5	wt
wt6	50300	FDMP20H002143-1a_L1_WT-GF-6	wt
wt7	50300	FDMP20H002143-1a_L1_WT-GF-7	wt
wt8	50300	FDMP20H002143-1a_L1_WT-GF-8	wt
wt9	50300	FDMP20H002143-1a_L1_WT-GF-9	wt
wt10	50300	FDMP20H002143-1a_L1_WT-GF-10	wt
16p11.2dp/+1	50300	FDMP20H002143-1a_L1_DP-GF-1	16p11.2dp/+
16p11.2dp/+2	50300	FDMP20H002143-1a_L1_DP-GF-2	16p11.2dp/+
16p11.2dp/+3	50300	FDMP20H002143-1a_L1_DP-GF-3	16p11.2dp/+
16p11.2dp/+4	50300	FDMP20H002143-1a_L1_DP-GF-4	16p11.2dp/+
16p11.2dp/+5	50300	FDMP20H002143-1a_L1_DP-GF-5	16p11.2dp/+
16p11.2dp/+6	50300	FDMP20H002143-1a_L1_DP-GF-6	16p11.2dp/+
16p11.2dp/+7	50300	FDMP20H002143-1a_L1_DP-GF-7	16p11.2dp/+
16p11.2dp/+8	50300	FDMP20H002143-1a_L1_DP-GF-8	16p11.2dp/+
16p11.2dp/+9	50300	FDMP20H002143-1a_L1_DP-GF-9	16p11.2dp/+
16p11.2dp/+10	50300	FDMP20H002143-1a_L1_DP-GF-10	16p11.2dp/+

## Sheet: Phylum level
index	Bacteria;Bacteroidota	Bacteria;Firmicutes	Bacteria;Proteobacteria	Bacteria;Cyanobacteria	Bacteria;Deferribacterota	Bacteria;Patescibacteria	Bacteria;Verrucomicrobiota	Bacteria;Actinobacteriota	Bacteria;Desulfobacterota	Bacteria;Campylobacterota	seq-id	group
wt1	37371	11828	667	106	0	0	6	194	113	15	FDMP20H002143-1a_L1_WT-GF-1	wt
wt2	35946	13521	421	211	22	0	6	43	101	29	FDMP20H002143-1a_L1_WT-GF-2	wt
wt3	22470	20082	1092	367	57	230	5819	55	112	16	FDMP20H002143-1a_L1_WT-GF-3	wt
wt4	43750	5833	320	160	8	21	25	38	129	16	FDMP20H002143-1a_L1_WT-GF-4	wt
wt5	39749	9778	453	70	3	102	10	42	93	0	FDMP20H002143-1a_L1_WT-GF-5	wt
wt6	39098	8491	299	75	13	222	1811	169	106	16	FDMP20H002143-1a_L1_WT-GF-6	wt
wt7	32143	17247	93	26	5	56	17	18	675	20	FDMP20H002143-1a_L1_WT-GF-7	wt
wt8	40027	8759	208	54	6	1118	6	48	68	6	FDMP20H002143-1a_L1_WT-GF-8	wt
wt9	18437	31213	46	30	228	24	0	31	278	13	FDMP20H002143-1a_L1_WT-GF-9	wt
wt10	39007	11029	57	34	3	4	6	31	113	16	FDMP20H002143-1a_L1_WT-GF-10	wt
16p11.2dp/+1	19925	29611	469	8	0	0	0	190	85	12	FDMP20H002143-1a_L1_DP-GF-1	16p11.2dp/+
16p11.2dp/+2	33475	16311	381	0	13	0	0	32	66	22	FDMP20H002143-1a_L1_DP-GF-2	16p11.2dp/+
16p11.2dp/+3	34586	15116	151	208	3	0	50	29	148	9	FDMP20H002143-1a_L1_DP-GF-3	16p11.2dp/+
16p11.2dp/+4	35988	13890	220	18	0	8	11	22	138	5	FDMP20H002143-1a_L1_DP-GF-4	16p11.2dp/+
16p11.2dp/+5	40813	8948	150	126	3	3	8	15	231	3	FDMP20H002143-1a_L1_DP-GF-5	16p11.2dp/+
16p11.2dp/+6	45722	4142	198	142	5	0	6	12	73	0	FDMP20H002143-1a_L1_DP-GF-6	16p11.2dp/+
16p11.2dp/+7	45486	4197	150	241	7	28	21	20	130	20	FDMP20H002143-1a_L1_DP-GF-7	16p11.2dp/+
16p11.2dp/+8	42263	7397	194	68	18	300	0	17	38	5	FDMP20H002143-1a_L1_DP-GF-8	16p11.2dp/+
16p11.2dp/+9	44265	5405	443	25	0	27	0	103	24	8	FDMP20H002143-1a_L1_DP-GF-9	16p11.2dp/+
16p11.2dp/+10	45073	4916	74	12	3	32	0	40	139	11	FDMP20H002143-1a_L1_DP-GF-10	16p11.2dp/+

## Sheet: Class level
index	Bacteria;Bacteroidota;Bacteroidia	Bacteria;Firmicutes;Clostridia	Bacteria;Firmicutes;Bacilli	Bacteria;Proteobacteria;Gammaproteobacteria	Bacteria;Cyanobacteria;Vampirivibrionia	Bacteria;Deferribacterota;Deferribacteres	Bacteria;Patescibacteria;Saccharimonadia	Bacteria;Verrucomicrobiota;Verrucomicrobiae	Bacteria;Actinobacteriota;Coriobacteriia	Bacteria;Desulfobacterota;Desulfovibrionia	Bacteria;Campylobacterota;Campylobacteria	Bacteria;Proteobacteria;Alphaproteobacteria	Bacteria;Cyanobacteria;Cyanobacteriia	Bacteria;Actinobacteriota;Actinobacteria	seq-id	group
wt1	37371	5672	6156	657	106	0	0	6	78	113	15	10	0	116	FDMP20H002143-1a_L1_WT-GF-1	wt
wt2	35946	11321	2200	402	211	22	0	6	13	101	29	19	0	30	FDMP20H002143-1a_L1_WT-GF-2	wt
wt3	22470	14003	6079	837	367	57	230	5819	22	112	16	255	0	33	FDMP20H002143-1a_L1_WT-GF-3	wt
wt4	43750	4859	974	310	160	8	21	25	38	129	16	10	0	0	FDMP20H002143-1a_L1_WT-GF-4	wt
wt5	39749	7615	2163	439	70	3	102	10	31	93	0	14	0	11	FDMP20H002143-1a_L1_WT-GF-5	wt
wt6	39098	5137	3354	225	75	13	222	1811	58	106	16	74	0	111	FDMP20H002143-1a_L1_WT-GF-6	wt
wt7	32143	15508	1739	77	26	5	56	17	18	675	20	16	0	0	FDMP20H002143-1a_L1_WT-GF-7	wt
wt8	40027	5472	3287	194	51	6	1118	6	17	68	6	14	3	31	FDMP20H002143-1a_L1_WT-GF-8	wt
wt9	18437	29811	1402	46	30	228	24	0	31	278	13	0	0	0	FDMP20H002143-1a_L1_WT-GF-9	wt
wt10	39007	7197	3832	44	34	3	4	6	25	113	16	13	0	6	FDMP20H002143-1a_L1_WT-GF-10	wt
16p11.2dp/+1	19925	3528	26083	469	8	0	0	0	0	85	12	0	0	190	FDMP20H002143-1a_L1_DP-GF-1	16p11.2dp/+
16p11.2dp/+2	33475	11413	4898	381	0	13	0	0	0	66	22	0	0	32	FDMP20H002143-1a_L1_DP-GF-2	16p11.2dp/+
16p11.2dp/+3	34586	6362	8754	151	208	3	0	50	0	148	9	0	0	29	FDMP20H002143-1a_L1_DP-GF-3	16p11.2dp/+
16p11.2dp/+4	35988	12259	1631	220	18	0	8	11	10	138	5	0	0	12	FDMP20H002143-1a_L1_DP-GF-4	16p11.2dp/+
16p11.2dp/+5	40813	5414	3534	150	126	3	3	8	9	231	3	0	0	6	FDMP20H002143-1a_L1_DP-GF-5	16p11.2dp/+
16p11.2dp/+6	45722	3046	1096	198	142	5	0	6	8	73	0	0	0	4	FDMP20H002143-1a_L1_DP-GF-6	16p11.2dp/+
16p11.2dp/+7	45486	2978	1219	148	241	7	28	21	12	130	20	2	0	8	FDMP20H002143-1a_L1_DP-GF-7	16p11.2dp/+
16p11.2dp/+8	42263	6096	1301	194	68	18	300	0	5	38	5	0	0	12	FDMP20H002143-1a_L1_DP-GF-8	16p11.2dp/+
16p11.2dp/+9	44265	3312	2093	440	25	0	27	0	12	24	8	3	0	91	FDMP20H002143-1a_L1_DP-GF-9	16p11.2dp/+
16p11.2dp/+10	45073	3910	1006	74	12	3	32	0	13	139	11	0	0	27	FDMP20H002143-1a_L1_DP-GF-10	16p11.2dp/+

## Sheet: Order level
index	Bacteria;Bacteroidota;Bacteroidia;Bacteroidales	Bacteria;Firmicutes;Clostridia;Clostridia vadinBB60 group	Bacteria;Firmicutes;Bacilli;Lactobacillales	Bacteria;Firmicutes;Bacilli;Erysipelotrichales	Bacteria;Firmicutes;Clostridia;Clostridia UCG-014	Bacteria;Firmicutes;Clostridia;Lachnospirales	Bacteria;Firmicutes;Clostridia;Oscillospirales	Bacteria;Firmicutes;Clostridia;Peptococcales	Bacteria;Proteobacteria;Gammaproteobacteria;Enterobacterales	Bacteria;Cyanobacteria;Vampirivibrionia;Gastranaerophilales	Bacteria;Proteobacteria;Gammaproteobacteria;Pseudomonadales	Bacteria;Deferribacterota;Deferribacteres;Deferribacterales	Bacteria;Firmicutes;Bacilli;Staphylococcales	Bacteria;Patescibacteria;Saccharimonadia;Saccharimonadales	Bacteria;Firmicutes;Clostridia;Christensenellales	Bacteria;Verrucomicrobiota;Verrucomicrobiae;Verrucomicrobiales	Bacteria;Actinobacteriota;Coriobacteriia;Coriobacteriales	Bacteria;Firmicutes;Clostridia;Peptostreptococcales-Tissierellales	Bacteria;Firmicutes;Bacilli;RF39	Bacteria;Bacteroidota;Bacteroidia;Flavobacteriales	Bacteria;Proteobacteria;Gammaproteobacteria;Burkholderiales	Bacteria;Firmicutes;Clostridia;__	Bacteria;Desulfobacterota;Desulfovibrionia;Desulfovibrionales	Bacteria;Campylobacterota;Campylobacteria;Campylobacterales	Bacteria;Proteobacteria;Alphaproteobacteria;Rhodospirillales	Bacteria;Firmicutes;Clostridia;Monoglobales	Bacteria;Firmicutes;Clostridia;uncultured	Bacteria;Cyanobacteria;Cyanobacteriia;Chloroplast	Bacteria;Actinobacteriota;Actinobacteria;Bifidobacteriales	Bacteria;Proteobacteria;Alphaproteobacteria;Rickettsiales	Bacteria;Actinobacteriota;Actinobacteria;Corynebacteriales	Bacteria;Firmicutes;Clostridia;Clostridiales	Bacteria;Firmicutes;Bacilli;Acholeplasmatales	seq-id	group
wt1	37364	29	755	5401	68	4812	654	12	2	106	0	0	0	0	13	6	78	73	0	7	655	2	113	15	10	5	0	0	116	0	0	4	0	FDMP20H002143-1a_L1_WT-GF-1	wt
wt2	35943	332	1000	975	4188	5449	1110	26	0	211	5	22	13	0	13	6	13	110	61	3	397	0	101	29	19	8	0	0	30	0	0	85	151	FDMP20H002143-1a_L1_WT-GF-2	wt
wt3	22470	68	331	5700	1814	6827	4872	48	2	367	0	57	4	230	10	5819	22	319	38	0	835	0	112	16	255	22	9	0	33	0	0	14	6	FDMP20H002143-1a_L1_WT-GF-3	wt
wt4	43750	44	672	266	131	2910	1619	23	127	160	0	8	24	21	27	25	38	91	12	0	183	0	129	16	10	5	2	0	0	0	0	7	0	FDMP20H002143-1a_L1_WT-GF-4	wt
wt5	39749	29	1922	236	222	5339	1412	33	0	70	0	3	0	102	14	10	31	498	0	0	439	0	93	0	14	51	8	0	8	0	3	9	5	FDMP20H002143-1a_L1_WT-GF-5	wt
wt6	39098	71	2205	1108	1916	1470	1128	13	0	75	2	13	0	222	7	1811	58	482	41	0	223	0	106	16	67	24	15	0	109	7	2	11	0	FDMP20H002143-1a_L1_WT-GF-6	wt
wt7	32143	112	1402	332	250	12544	2378	57	0	26	5	5	0	56	10	17	18	126	0	0	72	2	675	20	16	7	0	0	0	0	0	22	5	FDMP20H002143-1a_L1_WT-GF-7	wt
wt8	40025	126	1272	2015	64	4415	747	22	9	51	4	6	0	1118	6	6	17	62	0	2	181	0	68	6	14	3	0	3	31	0	0	27	0	FDMP20H002143-1a_L1_WT-GF-8	wt
wt9	18437	317	942	424	128	26663	2590	27	0	30	12	228	0	24	13	0	31	61	0	0	34	0	278	13	0	0	0	0	0	0	0	12	36	FDMP20H002143-1a_L1_WT-GF-9	wt
wt10	39007	33	2214	1612	94	5973	1013	22	0	34	4	3	0	4	6	6	25	56	0	0	40	0	113	16	13	0	0	0	6	0	0	0	6	FDMP20H002143-1a_L1_WT-GF-10	wt
16p11.2dp/+1	19925	8	2248	23835	0	3175	319	0	0	8	2	0	0	0	0	0	0	26	0	0	467	0	85	12	0	0	0	0	190	0	0	0	0	FDMP20H002143-1a_L1_DP-GF-1	16p11.2dp/+
16p11.2dp/+2	33475	73	1543	3343	116	10758	421	9	0	0	0	13	0	0	0	0	0	19	9	0	381	0	66	22	0	0	0	0	32	0	0	17	3	FDMP20H002143-1a_L1_DP-GF-2	16p11.2dp/+
16p11.2dp/+3	34586	51	2037	6680	131	4752	1295	40	0	208	2	3	0	0	10	50	0	67	26	0	149	0	148	9	0	0	0	0	26	0	3	16	11	FDMP20H002143-1a_L1_DP-GF-3	16p11.2dp/+
16p11.2dp/+4	35988	74	422	1204	0	11073	1075	14	62	18	0	0	0	8	7	11	10	16	5	0	158	0	138	5	0	0	0	0	12	0	0	0	0	FDMP20H002143-1a_L1_DP-GF-4	16p11.2dp/+
16p11.2dp/+5	40813	28	3311	218	35	4641	592	19	0	126	0	3	0	3	5	8	9	75	0	0	150	0	231	3	0	10	0	0	6	0	0	9	5	FDMP20H002143-1a_L1_DP-GF-5	16p11.2dp/+
16p11.2dp/+6	45722	47	661	435	56	2344	518	7	0	142	0	5	0	0	4	6	8	63	0	0	198	0	73	0	0	3	4	0	4	0	0	0	0	FDMP20H002143-1a_L1_DP-GF-6	16p11.2dp/+
16p11.2dp/+7	45486	41	872	347	15	2207	655	6	0	241	4	7	0	28	6	21	12	28	0	0	144	0	130	20	2	0	0	0	8	0	0	20	0	FDMP20H002143-1a_L1_DP-GF-7	16p11.2dp/+
16p11.2dp/+8	42263	92	950	351	0	5260	698	4	0	68	0	18	0	300	7	0	5	16	0	0	194	0	38	5	0	3	0	0	12	0	0	16	0	FDMP20H002143-1a_L1_DP-GF-8	16p11.2dp/+
16p11.2dp/+9	44265	36	471	1506	514	1664	983	32	0	25	0	0	0	27	0	0	12	23	107	0	440	0	24	8	3	0	0	0	91	0	0	60	9	FDMP20H002143-1a_L1_DP-GF-9	16p11.2dp/+
16p11.2dp/+10	45073	38	638	368	9	3242	583	14	0	12	0	3	0	32	8	0	13	16	0	0	74	0	139	11	0	0	0	0	27	0	0	0	0	FDMP20H002143-1a_L1_DP-GF-10	16p11.2dp/+

## Sheet: Family level
index	Bacteria;Bacteroidota;Bacteroidia;Bacteroidales;Muribaculaceae	Bacteria;Firmicutes;Clostridia;Clostridia vadinBB60 group;uncultured bacterium	Bacteria;Firmicutes;Bacilli;Lactobacillales;Streptococcaceae	Bacteria;Firmicutes;Bacilli;Erysipelotrichales;Erysipelotrichaceae	Bacteria;Bacteroidota;Bacteroidia;Bacteroidales;Tannerellaceae	Bacteria;Firmicutes;Clostridia;Clostridia UCG-014;__	Bacteria;Firmicutes;Clostridia;Lachnospirales;Lachnospiraceae	Bacteria;Firmicutes;Clostridia;Oscillospirales;Oscillospiraceae	Bacteria;Firmicutes;Bacilli;Erysipelotrichales;Erysipelatoclostridiaceae	Bacteria;Firmicutes;Clostridia;Peptococcales;Peptococcaceae	Bacteria;Firmicutes;Clostridia;Oscillospirales;[Eubacterium] coprostanoligenes group	Bacteria;Proteobacteria;Gammaproteobacteria;Enterobacterales;__	Bacteria;Cyanobacteria;Vampirivibrionia;Gastranaerophilales;uncultured rumen bacterium	Bacteria;Bacteroidota;Bacteroidia;Bacteroidales;Prevotellaceae	Bacteria;Firmicutes;Clostridia;Clostridia UCG-014;unidentified	Bacteria;Proteobacteria;Gammaproteobacteria;Pseudomonadales;Moraxellaceae	Bacteria;Bacteroidota;Bacteroidia;Bacteroidales;__	Bacteria;Firmicutes;Clostridia;Clostridia vadinBB60 group;unidentified	Bacteria;Firmicutes;Bacilli;Lactobacillales;Enterococcaceae	Bacteria;Firmicutes;Bacilli;Lactobacillales;Lactobacillaceae	Bacteria;Deferribacterota;Deferribacteres;Deferribacterales;Deferribacteraceae	Bacteria;Firmicutes;Clostridia;Oscillospirales;Ruminococcaceae	Bacteria;Firmicutes;Bacilli;Staphylococcales;Staphylococcaceae	Bacteria;Patescibacteria;Saccharimonadia;Saccharimonadales;Saccharimonadaceae	Bacteria;Firmicutes;Clostridia;Christensenellales;Christensenellaceae	Bacteria;Firmicutes;Clostridia;Oscillospirales;UCG-010	Bacteria;Verrucomicrobiota;Verrucomicrobiae;Verrucomicrobiales;Akkermansiaceae	Bacteria;Bacteroidota;Bacteroidia;Bacteroidales;Bacteroidaceae	Bacteria;Firmicutes;Clostridia;Clostridia UCG-014;uncultured rumen bacterium	Bacteria;Actinobacteriota;Coriobacteriia;Coriobacteriales;Eggerthellaceae	Bacteria;Firmicutes;Clostridia;Clostridia UCG-014;uncultured bacterium	Bacteria;Bacteroidota;Bacteroidia;Bacteroidales;Marinifilaceae	Bacteria;Firmicutes;Clostridia;Oscillospirales;__	Bacteria;Firmicutes;Clostridia;Oscillospirales;Butyricicoccaceae	Bacteria;Bacteroidota;Bacteroidia;Bacteroidales;Rikenellaceae	Bacteria;Cyanobacteria;Vampirivibrionia;Gastranaerophilales;__	Bacteria;Firmicutes;Clostridia;Peptostreptococcales-Tissierellales;Anaerovoracaceae	Bacteria;Proteobacteria;Gammaproteobacteria;Enterobacterales;Enterobacteriaceae	Bacteria;Firmicutes;Clostridia;Clostridia vadinBB60 group;__	Bacteria;Proteobacteria;Gammaproteobacteria;Pseudomonadales;Halomonadaceae	Bacteria;Cyanobacteria;Vampirivibrionia;Gastranaerophilales;uncultured bacterium	Bacteria;Firmicutes;Bacilli;RF39;uncultured bacterium	Bacteria;Bacteroidota;Bacteroidia;Flavobacteriales;Flavobacteriaceae	Bacteria;Proteobacteria;Gammaproteobacteria;Burkholderiales;Sutterellaceae	Bacteria;Firmicutes;Clostridia;Oscillospirales;Hungateiclostridiaceae	Bacteria;Firmicutes;Clostridia;__;__	Bacteria;Desulfobacterota;Desulfovibrionia;Desulfovibrionales;Desulfovibrionaceae	Bacteria;Firmicutes;Bacilli;RF39;unidentified	Bacteria;Campylobacterota;Campylobacteria;Campylobacterales;Helicobacteraceae
wt1	32947	8	0	5353	518	25	4804	328	48	12	21	0	6	1292	33	0	0	21	0	755	0	174	0	0	13	67	6	642	0	32	10	248	49	15	1717	0	38	2	0	0	100	0	7	655	0	2	113	0	15
wt2	35479	9	0	1604	154	69	5966	684	8	22	100	0	0	868	13	0	1	24	0	2214	3	173	0	4	6	56	6	310	12	10	0	191	0	0	2004	0	21	0	0	4	34	0	0	40	0	0	113	0	16
wt3	26073	38	0	204	570	432	5437	736	771	26	146	0	29	1503	3392	0	0	273	0	1000	22	154	13	0	13	30	6	912	364	0	0	2275	7	37	4610	9	53	0	5	5	145	21	3	397	0	0	101	28	29
wt4	16244	27	0	2015	260	415	6748	3888	3685	48	77	0	0	2496	702	0	0	41	0	331	57	653	4	230	10	70	5819	1337	671	4	6	233	0	155	1900	10	52	2	0	0	349	28	0	835	29	0	112	0	16
wt5	38715	36	0	161	347	69	2894	942	105	23	187	105	0	1317	29	0	0	8	0	672	8	166	24	21	27	294	25	871	33	28	0	229	0	30	2271	0	36	19	0	0	85	12	0	183	0	0	129	0	16
wt6	31507	7	0	123	190	81	5291	1111	113	33	48	0	0	4973	68	0	0	22	0	1922	3	166	0	102	14	63	10	757	73	0	0	479	0	21	1843	0	32	0	0	0	30	0	0	439	3	0	93	0	0
wt7	33385	18	10	1032	259	1155	1415	746	76	13	58	0	0	2782	605	0	0	53	0	2195	13	186	0	222	7	104	1811	654	131	10	0	392	0	20	1626	0	29	0	0	2	50	4	0	220	14	0	106	0	16
wt8	24675	16	0	327	223	200	12529	1912	5	57	31	0	21	1544	30	0	0	96	0	1402	5	366	0	56	10	35	17	884	20	12	0	367	0	31	4450	5	61	0	0	5	0	0	0	72	3	2	675	0	20
wt9	25903	12	0	1982	447	21	4405	489	33	22	54	0	0	1928	20	0	0	114	0	1272	6	87	0	1118	6	109	6	2793	23	9	0	4971	0	8	3983	0	21	9	0	4	51	0	2	181	0	0	68	0	6
wt10	14827	165	0	411	81	61	26646	1781	13	27	88	0	0	493	30	12	2	152	0	942	228	619	0	24	13	33	0	659	37	22	0	920	0	69	1455	0	31	0	0	0	30	0	0	34	0	0	278	0	13
16p11.2dp/+1	16948	0	0	23835	241	0	3175	160	0	0	22	0	0	1654	0	0	0	8	0	2248	0	63	0	0	0	38	0	330	0	0	0	159	31	5	593	0	26	0	0	2	8	0	0	467	0	0	85	0	12
16p11.2dp/+2	39464	23	0	354	239	9	3242	406	14	14	33	0	0	2857	0	0	0	15	0	638	3	65	0	32	8	54	0	486	0	13	0	562	0	25	1465	0	16	0	0	0	12	0	0	74	0	0	139	0	11
16p11.2dp/+3	18738	10	0	3292	337	40	10758	288	51	9	34	0	0	7331	58	0	0	63	0	1543	13	59	0	0	0	25	0	1329	18	0	0	3329	4	11	2411	0	19	0	0	0	0	0	0	381	0	0	66	0	22
16p11.2dp/+4	31144	34	0	6604	182	68	4742	1021	76	40	59	0	0	1488	33	0	0	13	0	2037	3	133	0	0	10	51	50	801	30	0	0	305	0	31	666	0	33	0	0	2	196	26	0	149	0	0	148	0	9
16p11.2dp/+5	29780	26	0	1204	164	0	11073	915	0	14	35	57	0	2664	0	0	0	48	4	418	0	61	0	8	7	52	11	654	0	10	0	674	0	12	2052	0	16	0	0	0	8	0	0	158	0	0	138	0	5
16p11.2dp/+6	35693	7	0	204	289	17	4637	384	14	19	44	0	0	3180	6	0	0	21	0	3311	3	70	0	3	5	82	8	556	12	9	0	144	0	12	951	0	27	0	0	0	110	0	0	150	0	0	231	0	3
16p11.2dp/+7	37381	2	8	424	165	21	2344	314	11	7	70	0	39	5120	23	0	0	45	0	653	5	31	0	0	4	89	6	598	12	3	0	609	0	14	1849	0	15	0	0	0	57	0	0	198	0	0	73	0	0
16p11.2dp/+8	39848	14	0	312	334	15	2207	466	35	6	44	0	0	3268	0	0	0	27	0	872	7	65	0	28	6	75	21	519	0	12	0	244	0	5	1273	0	26	0	0	4	182	0	0	144	0	0	130	0	20
16p11.2dp/+9	35343	6	0	198	219	0	5260	399	153	4	68	0	58	3533	0	0	1	86	0	950	18	33	0	300	7	191	0	911	0	0	0	242	0	7	2014	0	16	0	0	0	0	0	0	194	0	0	38	0	5
16p11.2dp/+10	40364	19	0	1462	108	107	1664	698	44	32	171	0	25	1157	232	0	0	17	0	471	0	61	0	27	0	26	0	642	151	0	24	361	0	27	1633	0	23	0	0	0	0	66	0	440	0	0	24	41	8
[truncated: 22 more columns]

## Sheet: Genus level
index	Bacteria;Bacteroidota;Bacteroidia;Bacteroidales;Muribaculaceae;uncultured bacterium	Bacteria;Firmicutes;Clostridia;Clostridia vadinBB60 group;uncultured bacterium;__	Bacteria;Firmicutes;Bacilli;Lactobacillales;Streptococcaceae;Streptococcus	Bacteria;Firmicutes;Bacilli;Erysipelotrichales;Erysipelotrichaceae;Faecalibaculum	Bacteria;Bacteroidota;Bacteroidia;Bacteroidales;Tannerellaceae;Parabacteroides	Bacteria;Firmicutes;Clostridia;Clostridia UCG-014;__;__	Bacteria;Firmicutes;Clostridia;Lachnospirales;Lachnospiraceae;Lachnospiraceae NK4A136 group	Bacteria;Firmicutes;Clostridia;Oscillospirales;Oscillospiraceae;__	Bacteria;Firmicutes;Clostridia;Oscillospirales;Oscillospiraceae;Colidextribacter	Bacteria;Firmicutes;Clostridia;Lachnospirales;Lachnospiraceae;ASF356	Bacteria;Firmicutes;Bacilli;Erysipelotrichales;Erysipelatoclostridiaceae;Erysipelatoclostridium	Bacteria;Firmicutes;Clostridia;Lachnospirales;Lachnospiraceae;__	Bacteria;Firmicutes;Clostridia;Peptococcales;Peptococcaceae;uncultured	Bacteria;Firmicutes;Clostridia;Oscillospirales;[Eubacterium] coprostanoligenes group;__	Bacteria;Firmicutes;Clostridia;Lachnospirales;Lachnospiraceae;Roseburia	Bacteria;Proteobacteria;Gammaproteobacteria;Enterobacterales;__;__	Bacteria;Firmicutes;Clostridia;Lachnospirales;Lachnospiraceae;Tuzzerella	Bacteria;Cyanobacteria;Vampirivibrionia;Gastranaerophilales;uncultured rumen bacterium;__	Bacteria;Bacteroidota;Bacteroidia;Bacteroidales;Prevotellaceae;Paraprevotella	Bacteria;Firmicutes;Clostridia;Oscillospirales;Oscillospiraceae;uncultured	Bacteria;Firmicutes;Clostridia;Clostridia UCG-014;unidentified;__	Bacteria;Bacteroidota;Bacteroidia;Bacteroidales;Muribaculaceae;uncultured Bacteroidales bacterium	Bacteria;Proteobacteria;Gammaproteobacteria;Pseudomonadales;Moraxellaceae;Acinetobacter	Bacteria;Bacteroidota;Bacteroidia;Bacteroidales;Muribaculaceae;unidentified	Bacteria;Bacteroidota;Bacteroidia;Bacteroidales;__;__	Bacteria;Firmicutes;Clostridia;Lachnospirales;Lachnospiraceae;Marvinbryantia	Bacteria;Firmicutes;Bacilli;Erysipelotrichales;Erysipelotrichaceae;uncultured	Bacteria;Firmicutes;Clostridia;Clostridia vadinBB60 group;unidentified;__	Bacteria;Firmicutes;Bacilli;Lactobacillales;Enterococcaceae;Enterococcus	Bacteria;Firmicutes;Bacilli;Lactobacillales;Lactobacillaceae;Limosilactobacillus	Bacteria;Deferribacterota;Deferribacteres;Deferribacterales;Deferribacteraceae;Mucispirillum	Bacteria;Bacteroidota;Bacteroidia;Bacteroidales;Muribaculaceae;__	Bacteria;Firmicutes;Clostridia;Oscillospirales;Ruminococcaceae;uncultured	Bacteria;Firmicutes;Clostridia;Lachnospirales;Lachnospiraceae;uncultured	Bacteria;Firmicutes;Bacilli;Staphylococcales;Staphylococcaceae;Staphylococcus	Bacteria;Patescibacteria;Saccharimonadia;Saccharimonadales;Saccharimonadaceae;Candidatus Saccharimonas	Bacteria;Firmicutes;Clostridia;Lachnospirales;Lachnospiraceae;Lachnoclostridium	Bacteria;Firmicutes;Clostridia;Lachnospirales;Lachnospiraceae;GCA-900066575	Bacteria;Firmicutes;Clostridia;Christensenellales;Christensenellaceae;Christensenella sp. Marseille-P2437	Bacteria;Firmicutes;Clostridia;Lachnospirales;Lachnospiraceae;Blautia	Bacteria;Firmicutes;Clostridia;Oscillospirales;UCG-010;uncultured bacterium	Bacteria;Verrucomicrobiota;Verrucomicrobiae;Verrucomicrobiales;Akkermansiaceae;Akkermansia	Bacteria;Firmicutes;Bacilli;Lactobacillales;Lactobacillaceae;Lactobacillus	Bacteria;Bacteroidota;Bacteroidia;Bacteroidales;Bacteroidaceae;Bacteroides	Bacteria;Firmicutes;Clostridia;Lachnospirales;Lachnospiraceae;Lachnospiraceae UCG-001	Bacteria;Firmicutes;Clostridia;Clostridia UCG-014;uncultured rumen bacterium;__	Bacteria;Actinobacteriota;Coriobacteriia;Coriobacteriales;Eggerthellaceae;Enterorhabdus	Bacteria;Firmicutes;Clostridia;Clostridia UCG-014;uncultured bacterium;__	Bacteria;Firmicutes;Bacilli;Erysipelotrichales;Erysipelotrichaceae;Dubosiella
wt1	23273	8	0	3306	518	25	3076	68	171	10	38	687	12	0	20	0	0	6	0	66	33	4272	0	660	0	297	100	21	0	54	0	4414	43	181	0	0	183	0	5	50	0	6	440	642	0	0	32	10	1947
wt2	20143	38	0	23	570	432	1453	133	265	25	545	2619	25	65	252	0	19	29	0	168	3392	973	0	398	0	40	37	273	0	266	22	4277	74	473	13	0	92	74	5	20	0	6	419	912	17	364	0	0	144
wt3	13317	27	0	33	260	415	2225	522	667	69	3556	2375	48	26	250	0	18	0	0	1974	702	1243	0	111	0	56	198	41	0	96	57	640	152	1057	4	230	284	97	6	62	0	5819	95	1337	27	671	4	6	1784
wt4	32097	36	0	10	347	69	1313	195	408	11	105	695	23	9	51	105	0	0	0	179	29	3124	0	340	0	48	28	8	0	72	8	2793	49	187	24	21	370	0	12	56	0	25	88	871	0	33	28	0	123
wt5	24841	7	0	11	190	81	3788	125	268	13	103	778	19	0	213	0	5	0	0	552	68	2283	0	303	0	139	67	22	0	89	3	596	33	178	0	102	80	0	3	41	0	10	1692	757	0	73	0	0	37
wt6	25527	18	10	38	259	1155	767	94	198	14	39	312	13	18	48	0	0	0	0	338	605	2855	0	402	0	55	89	53	0	248	13	1006	30	76	0	222	51	0	0	34	0	1811	1557	654	8	131	10	0	905
wt7	15965	16	0	11	223	200	6696	411	588	0	2	2227	57	0	328	0	18	21	0	679	30	3165	0	802	0	170	157	96	0	352	5	4406	69	849	0	56	520	177	5	474	0	17	998	884	18	20	12	0	159
wt8	16134	12	0	0	447	21	2665	79	226	22	28	504	20	0	72	0	0	0	8	72	20	4956	0	404	0	427	173	114	0	221	6	3973	28	159	0	1118	322	0	0	78	0	6	260	2793	10	23	9	0	1795
wt9	11470	165	0	9	81	61	20346	163	529	81	13	3000	27	0	671	0	8	0	5	643	30	851	12	340	2	248	248	152	0	201	228	2022	153	1039	0	24	149	33	4	279	0	0	647	659	0	37	22	0	115
wt10	27320	9	0	10	154	69	3965	104	330	19	5	1042	22	0	63	0	0	0	0	141	13	2810	0	398	1	324	76	24	0	777	3	4649	119	302	0	4	97	16	0	70	0	6	1184	310	0	12	10	0	1481
16p11.2dp/+1	10414	0	0	63	241	0	2425	10	93	0	0	95	0	0	17	0	4	0	0	15	0	3684	0	534	0	126	43	8	0	591	0	2078	14	151	0	0	141	0	0	48	0	0	1559	330	0	0	0	0	23720
16p11.2dp/+2	11508	10	0	7	337	40	8793	36	141	27	47	580	9	0	101	0	5	0	0	37	58	4234	0	476	0	403	228	63	0	1003	13	2233	27	283	0	0	170	5	0	63	0	0	450	1329	0	18	0	0	3026
16p11.2dp/+3	22138	34	0	7	182	68	1304	144	330	21	72	711	31	0	595	0	6	0	0	282	33	5325	0	685	0	260	57	13	0	1092	3	2511	35	578	0	0	150	36	0	690	1	50	613	801	0	30	0	0	6520
16p11.2dp/+4	21013	26	0	0	164	0	9257	105	361	22	0	410	14	0	46	57	0	0	0	199	0	5605	0	524	0	260	86	48	4	202	0	2259	21	565	0	8	236	0	0	126	0	11	142	654	7	0	10	0	1090
16p11.2dp/+5	27623	7	0	0	289	17	2442	58	145	12	14	901	19	0	120	0	15	0	0	91	6	4917	0	588	0	210	139	21	0	1622	3	2065	0	392	0	3	164	0	0	167	0	8	1618	556	0	12	9	0	48
16p11.2dp/+6	30370	2	8	0	165	21	1398	50	144	12	11	228	7	0	52	0	0	39	3	39	23	4135	0	507	0	246	277	45	0	178	5	1793	11	198	0	0	28	0	4	74	0	6	320	598	0	12	3	0	137
16p11.2dp/+7	29453	14	0	0	334	15	1329	97	226	14	35	236	6	0	42	0	12	0	0	67	0	6655	0	593	0	106	89	27	0	512	7	2785	0	149	0	28	191	0	0	40	0	21	293	519	0	0	12	0	202
16p11.2dp/+8	25414	6	0	0	219	0	3973	61	187	26	145	213	4	0	45	0	0	58	9	33	0	5346	0	709	1	203	64	86	0	181	18	3522	8	458	0	300	106	0	0	148	0	0	657	911	0	0	0	0	126
16p11.2dp/+9	35859	19	0	0	108	107	687	119	325	14	44	283	32	19	88	0	20	25	5	108	232	1740	0	854	0	13	7	17	0	49	0	1736	7	236	0	27	151	53	0	37	0	0	384	642	0	151	0	24	428
16p11.2dp/+10	29178	23	0	0	239	9	1620	93	228	10	14	769	14	0	0	0	0	0	0	26	0	6355	0	552	0	79	126	15	0	114	3	3156	40	287	0	32	190	0	3	47	0	0	140	486	0	0	13	0	177
[truncated: 99 more columns]
