# Supplementary material for: Microbiota profiling reveals alteration of gut microbial neurotransmitters in a mouse model of autism-associated 16p11.2 microduplication
Source: Front Microbiol. 2024 Mar 26;15:1331130. doi: 10.3389/fmicb.2024.1331130 (PMC11002229; doi:10.3389/fmicb.2024.1331130)
Supplement: Supplementary file 2 [file Data_Sheet_2.zip › figure1.xlsx]

## Sheet: Figure 1C
Three-chamber test: sociability
interaction time (s)	wt1	wt2	wt3	wt4	wt5	wt6	wt7	wt8	wt9	wt10	wt11	16p11.2dp/+1	16p11.2dp/+2	16p11.2dp/+3	16p11.2dp/+4	16p11.2dp/+5	16p11.2dp/+6	16p11.2dp/+7	16p11.2dp/+8	16p11.2dp/+9	16p11.2dp/+10
E	33.5333	50.1666	52.6	46.6333	35.8	75.0999	42.24	85.6	46.6	45.4	41.28	24.3	28.9666	47.6	43.0666	26.2666	53.8333	64.52	42.76	63.72	44.16
M	220.4	204.366	108.067	204.633	96.5666	86.4332	118.96	130.4	126.08	62.2	153.76	88.3332	121.467	66.8666	188.933	170.8	128.467	62.92	276.08	96.88	227.36
Compare each cell mean with the other cell mean in that column
Number of families	1
Number of comparisons per family	2
Alpha	0.05
Šídák's multiple comparisons test	Predicted (LS) mean diff.	95.00% CI of diff.	Below threshold?	Summary	Adjusted P Value
E - M
WT	-86.99	-131.8 to -42.14	Yes	***	0.0001
16p11.2dp/+	-98.89	-145.9 to -51.85	Yes	****	<0.0001
Test details	Predicted (LS) mean 1	Predicted (LS) mean 2	Predicted (LS) mean diff.	SE of diff.	N1	N2	t	DF
E - M
WT	50.45	137.4	-86.99	19.27	11	11	4.515	38
16p11.2dp/+	43.92	142.8	-98.89	20.21	10	10	4.894	38
Note: these p-values were calculated in Graphpad.

## Sheet: Figure 1F
Three-chamber test: social novelty
interaction time (s)	wt1	wt2	wt3	wt4	wt5	wt6	wt7	wt8	wt9	wt10	wt11	16p11.2dp/+1	16p11.2dp/+2	16p11.2dp/+3	16p11.2dp/+4	16p11.2dp/+5	16p11.2dp/+6	16p11.2dp/+7	16p11.2dp/+8	16p11.2dp/+9	16p11.2dp/+10
Fam	65.2333	73.7999	68.7333	72.1999	52.5666	78.9333	62	83.96	37.32	70.48	65.16	47	87.0666	71.9333	69.6999	90.1999	56.7666	52.12	53.56	45.6	122.96
Nov	106.533	96.7999	96.4666	98.3999	68.4333	147.433	99.28	65.6	102.92	99.84	71.76	36.3666	63.3333	24.8	143.867	82.3666	64.8333	127.44	166.84	63.04	105.08
Compare each cell mean with the other cell mean in that column
Number of families	1
Number of comparisons per family	2
Alpha	0.05
Šídák's multiple comparisons test	Predicted (LS) mean diff.	95.00% CI of diff.	Below threshold?	Summary	Adjusted P Value
Fam - Nov
WT	-29.37	-58.08 to -0.6597	Yes	*	0.0442
16p11.2dp/+	-18.11	-48.22 to 12.01	No	ns	0.3105
Test details	Predicted (LS) mean 1	Predicted (LS) mean 2	Predicted (LS) mean diff.	SE of diff.	N1	N2	t	DF
Fam - Nov
WT	66.4	95.77	-29.37	12.33	11	11	2.382	38
16p11.2dp/+	69.69	87.8	-18.11	12.93	10	10	1.4	38
Note: these p-values were calculated in Graphpad.

## Sheet: Figure 1H
Self-grooming test
	wt1	wt2	wt3	wt4	wt5	wt6	wt7	wt8	wt9	wt10	wt11	16p11.2dp/+1	16p11.2dp/+2	16p11.2dp/+3	16p11.2dp/+4	16p11.2dp/+5	16p11.2dp/+6	16p11.2dp/+7	16p11.2dp/+8	16p11.2dp/+9	16p11.2dp/+10
self-grooming time (s)	11.42	46.71	45.85	30.15	18.71	5.94	31.81	21.43	27.56	13.97	24.11	54.99	38.35	129.77	165.97	138.55	54.23	43.66	18.48	181.28	26.43
Table Analyzed	self grooming
Column B	16p11.2dp/+
vs.	vs.
Column A	wt
Unpaired t test
P value	0.0053
P value summary	**
Significantly different (P < 0.05)?	Yes
One- or two-tailed P value?	Two-tailed
t, df	t=3.151, df=19
How big is the difference?
Mean of column A	25.24
Mean of column B	85.17
Difference between means (B - A) ± SEM	59.93 ± 19.02
95% confidence interval	20.13 to 99.73
R squared (eta squared)	0.3433
F test to compare variances
F, DFn, Dfd	22.31, 9, 10
P value	<0.0001
P value summary	****
Significantly different (P < 0.05)?	Yes
Data analyzed
Sample size, column A	11
Sample size, column B	10
Note: these p-values were calculated in Graphpad.

## Sheet: Figure 1J
Open field test-distance traveled
	wt1	wt2	wt3	wt4	wt5	wt6	wt7	wt8	wt9	wt10	wt11	16p11.2dp/+1	16p11.2dp/+2	16p11.2dp/+3	16p11.2dp/+4	16p11.2dp/+5	16p11.2dp/+6	16p11.2dp/+7	16p11.2dp/+8	16p11.2dp/+9	16p11.2dp/+10
distance (cm）	3384.31	1735.06	2211.04	3305.08	2776.34	2143.41	2369.21	3951.03	2989.16	3467.1	4108.58	2429.95	3959.24	3362.38	1775.58	2903.1	3692.55	4337.71	4849.42	4128.62	2086.63
Table Analyzed	Distance
Column B	16p11.2dp/+
vs.	vs.
Column A	wt
Unpaired t test
P value	0.3181
P value summary	ns
Significantly different (P < 0.05)?	No
One- or two-tailed P value?	Two-tailed
t, df	t=1.025, df=19
How big is the difference?
Mean of column A	2949
Mean of column B	3353
Difference between means (B - A) ± SEM	403.4 ± 393.5
95% confidence interval	-420.1 to 1227
R squared (eta squared)	0.05242
F test to compare variances
F, DFn, Dfd	1.757, 9, 10
P value	0.3923
P value summary	ns
Significantly different (P < 0.05)?	No
Data analyzed
Sample size, column A	11
Sample size, column B	10
Note: these p-values were calculated in Graphpad.

## Sheet: Figure 1K
open field test-time in cener
	wt1	wt2	wt3	wt4	wt5	wt6	wt7	wt8	wt9	wt10	wt11	16p11.2dp/+1	16p11.2dp/+2	16p11.2dp/+3	16p11.2dp/+4	16p11.2dp/+5	16p11.2dp/+6	16p11.2dp/+7	16p11.2dp/+8	16p11.2dp/+9	16p11.2dp/+10
time in center (s)	57.6333	6.39999	43.2	36.1333	114.433	45	28.1333	76.6	48.2	58.2	120.12	7.73333	55.8666	114.867	3.03333	112.267	68.3333	65.8	46.24	106.28	29.28
Table Analyzed	Center time
Column B	16p11.2dp/+
vs.	vs.
Column A	wt
Unpaired t test
P value	0.842
P value summary	ns
Significantly different (P < 0.05)?	No
One- or two-tailed P value?	Two-tailed
t, df	t=0.2021, df=19
How big is the difference?
Mean of column A	57.64
Mean of column B	60.97
Difference between means (B - A) ± SEM	3.329 ± 16.47
95% confidence interval	-31.15 to 37.81
R squared (eta squared)	0.002144
F test to compare variances
F, DFn, Dfd	1.410, 9, 10
P value	0.5984
P value summary	ns
Significantly different (P < 0.05)?	No
Data analyzed
Sample size, column A	11
Sample size, column B	10
Note: these p-values were calculated in Graphpad.
