# Supplementary material for: Microbiota profiling reveals alteration of gut microbial neurotransmitters in a mouse model of autism-associated 16p11.2 microduplication
Source: Front Microbiol. 2024 Mar 26;15:1331130. doi: 10.3389/fmicb.2024.1331130 (PMC11002229; doi:10.3389/fmicb.2024.1331130)
Supplement: Supplementary file 2 [file Data_Sheet_2.zip › figure2.xlsx]

## Sheet: Figure 2A
The microbial community diversity (Chao1)
	wt1	wt2	wt3	wt4	wt5	wt6	wt7	wt8	wt9	wt10	16p11.2dp/+1	16p11.2dp/+2	16p11.2dp/+3	16p11.2dp/+4	16p11.2dp/+5	16p11.2dp/+6	16p11.2dp/+7	16p11.2dp/+8	16p11.2dp/+9	16p11.2dp/+10
Chao1	265.5	325	371.2	287.75	259.75	310.25	350.833	254.2	294.75	246.5	180	241.25	295.429	228.2	239	221	231.667	201.5	230.5	201
Table Analyzed	Chao1
Column B	16p11.2dp/+
vs.	vs.
Column A	WT
Unpaired t test
P value	0.0006
P value summary	***
Significantly different (P < 0.05)?	Yes
One- or two-tailed P value?	Two-tailed
t, df	t=4.190, df=18
How big is the difference?
Mean of column A	296.6
Mean of column B	227
Difference between means (B - A) ± SEM	-69.62 ± 16.62
95% confidence interval	-104.5 to -34.71
R squared (eta squared)	0.4937
F test to compare variances
F, DFn, Dfd	1.877, 9, 9
P value	0.3619
P value summary	ns
Significantly different (P < 0.05)?	No
Data analyzed
Sample size, column A	10
Sample size, column B	10
The microbial community diversity (Shannon)
	wt1	wt2	wt3	wt4	wt5	wt6	wt7	wt8	wt9	wt10	16p11.2dp/+1	16p11.2dp/+2	16p11.2dp/+3	16p11.2dp/+4	16p11.2dp/+5	16p11.2dp/+6	16p11.2dp/+7	16p11.2dp/+8	16p11.2dp/+9	16p11.2dp/+10
Shannon	5.73112	6.24672	6.57069	5.63556	5.64176	6.09366	6.6623	6.15322	5.69377	5.7793	5.16832	5.8237	6.12755	5.80344	5.90048	5.53137	5.66754	5.76359	4.89009	5.71371
Table Analyzed	Shannon
Column B	16p11.2dp/+
vs.	vs.
Column A	WT
Unpaired t test
P value	0.0347
P value summary	*
Significantly different (P < 0.05)?	Yes
One- or two-tailed P value?	Two-tailed
t, df	t=2.285, df=18
How big is the difference?
Mean of column A	6.021
Mean of column B	5.639
Difference between means (B - A) ± SEM	-0.3818 ± 0.1671
95% confidence interval	-0.7329 to -0.03076
R squared (eta squared)	0.2248
F test to compare variances
F, DFn, Dfd	1.122, 9, 9
P value	0.8663
P value summary	ns
Significantly different (P < 0.05)?	No
Data analyzed
Sample size, column A	10
Sample size, column B	10
Note: these p-values were calculated in Graphpad.

## Sheet: Figure 2B
Principal coordinate analysis (PCoA) analysis based on weighted UniFrac distance
	wt1	wt2	wt3	wt4	wt5	wt6	wt7	wt8	wt9	wt10	16p11.2dp/+1	16p11.2dp/+2	16p11.2dp/+3	16p11.2dp/+4	16p11.2dp/+5	16p11.2dp/+6	16p11.2dp/+7	16p11.2dp/+8	16p11.2dp/+9	16p11.2dp/+10
wt1	0	0.348986	0.385567	0.627137	0.306759	0.419702	0.4534	0.479563	0.350716	0.638807	0.52175	0.295885	0.459443	0.354553	0.332346	0.332803	0.322684	0.287893	0.291968	0.408012
wt2	0.348986	0	0.4267	0.624334	0.275825	0.468728	0.47332	0.434433	0.412266	0.518748	0.585109	0.331789	0.525845	0.382644	0.381431	0.323757	0.326839	0.354076	0.331014	0.48326
wt3	0.385567	0.4267	0	0.5833	0.394811	0.485189	0.484811	0.506978	0.459404	0.622744	0.652863	0.401789	0.548091	0.446243	0.447972	0.433459	0.410497	0.403499	0.388907	0.437018
wt4	0.627137	0.624334	0.5833	0	0.593638	0.542445	0.459105	0.556918	0.606759	0.677316	0.735189	0.616998	0.655905	0.590895	0.625427	0.608171	0.609066	0.6034	0.621889	0.637694
wt5	0.306759	0.275825	0.394811	0.593638	0	0.437455	0.44503	0.478628	0.423757	0.617296	0.60662	0.26167	0.545328	0.381471	0.361213	0.293201	0.236203	0.249662	0.303082	0.395924
wt6	0.419702	0.468728	0.485189	0.542445	0.437455	0	0.265507	0.512783	0.561272	0.634195	0.69495	0.418648	0.57169	0.49495	0.491769	0.432406	0.408608	0.412048	0.430656	0.4866
wt7	0.4534	0.47332	0.484811	0.459105	0.44503	0.265507	0	0.535885	0.552366	0.675865	0.691928	0.44662	0.636899	0.473996	0.500378	0.448728	0.43	0.42499	0.461352	0.51175
wt8	0.479563	0.434433	0.506978	0.556918	0.478628	0.512783	0.535885	0	0.427376	0.51006	0.612207	0.475149	0.518926	0.464414	0.467913	0.48006	0.534453	0.486362	0.445169	0.568748
wt9	0.350716	0.412266	0.459404	0.606759	0.423757	0.561272	0.552366	0.427376	0	0.590417	0.521233	0.357177	0.335129	0.420179	0.342545	0.395487	0.42664	0.386322	0.324394	0.574672
wt10	0.638807	0.518748	0.622744	0.677316	0.617296	0.634195	0.675865	0.51006	0.590417	0	0.708529	0.64171	0.60505	0.616501	0.589245	0.628867	0.650417	0.651849	0.612048	0.666203
16p11.2dp/+1	0.52175	0.585109	0.652863	0.735189	0.60662	0.69495	0.691928	0.612207	0.521233	0.708529	0	0.553101	0.514016	0.461511	0.521968	0.527217	0.573181	0.547654	0.526998	0.673579
16p11.2dp/+2	0.295885	0.331789	0.401789	0.616998	0.26167	0.418648	0.44662	0.475149	0.357177	0.64171	0.553101	0	0.470557	0.325268	0.255209	0.166461	0.217734	0.142187	0.189523	0.396859
16p11.2dp/+3	0.459443	0.525845	0.548091	0.655905	0.545328	0.57169	0.636899	0.518926	0.335129	0.60505	0.514016	0.470557	0	0.45841	0.293419	0.451034	0.495427	0.47326	0.409761	0.615606
16p11.2dp/+4	0.354553	0.382644	0.446243	0.590895	0.381471	0.49495	0.473996	0.464414	0.420179	0.616501	0.461511	0.325268	0.45841	0	0.314115	0.314433	0.372485	0.32326	0.329563	0.420437
16p11.2dp/+5	0.332346	0.381431	0.447972	0.625427	0.361213	0.491769	0.500378	0.467913	0.342545	0.589245	0.521968	0.255209	0.293419	0.314115	0	0.271769	0.317873	0.273022	0.22829	0.47336
16p11.2dp/+6	0.332803	0.323757	0.433459	0.608171	0.293201	0.432406	0.448728	0.48006	0.395487	0.628867	0.527217	0.166461	0.451034	0.314433	0.271769	0	0.218469	0.185964	0.206918	0.426958
16p11.2dp/+7	0.322684	0.326839	0.410497	0.609066	0.236203	0.408608	0.43	0.534453	0.42664	0.650417	0.573181	0.217734	0.495427	0.372485	0.317873	0.218469	0	0.196879	0.229443	0.390616
16p11.2dp/+8	0.287893	0.354076	0.403499	0.6034	0.249662	0.412048	0.42499	0.486362	0.386322	0.651849	0.547654	0.142187	0.47326	0.32326	0.273022	0.185964	0.196879	0	0.218509	0.375408
16p11.2dp/+9	0.291968	0.331014	0.388907	0.621889	0.303082	0.430656	0.461352	0.445169	0.324394	0.612048	0.526998	0.189523	0.409761	0.329563	0.22829	0.206918	0.229443	0.218509	0	0.431233
16p11.2dp/+10	0.408012	0.48326	0.437018	0.637694	0.395924	0.4866	0.51175	0.568748	0.574672	0.666203	0.673579	0.396859	0.615606	0.420437	0.47336	0.426958	0.390616	0.375408	0.431233	0
Note: Principal Coordinates Analysis (PCoA) was applied based on the Bray-Curtis distance using the R package vegan
R script
library(vegan)
ASV_table <- read.delim("ASV.txt",sep="\t", row.names=1, header=T)
Group_table <- read.delim("Group.txt",sep="\t", row.names=1, header=T)
ASV_dist <- vegdist(ASV_table, method="bray", binary=F)
ASV_pcoa <- cmdscale(ASV_dist, k=3, eig=T)
ASV_pcoa_points <- as.data.frame(ASV_pcoa$points)
sum_eig <- sum(ASV_pcoa$eig)
eig_percent <- round(ASV_pcoa$eig/sum_eig*100,1)
colnames(ASV_pcoa_points) <- paste0("PCoA", 1:3)
ASV_pcoa_result <- cbind(ASV_pcoa_points, Group_table)
head(ASV_pcoa_result)
library(ggplot2)
ggplot(ASV_pcoa_result, aes(x=PCoA1, y=PCoA2, color=Group , shape=Group)) +
labs(x=paste("PCoA 1 (", eig_percent[1], "%)", sep=""),
y=paste("PCoA 2 (", eig_percent[2], "%)", sep="")) +
geom_point(size=4
) + stat_ellipse(level=0.95) +
scale_color_manual(values=c('DP'='#FF8080', 'WT'='#55A0FB')) +
scale_shape_manual(values=c('WT' = 1, 'DP' = 2)) +
theme_classic()
ASV.div <- adonis2(ASV_table ~ Group, data = Group_table, permutations = 999, method="bray")
ASV.div
ASV_adonis <- paste0("adonis R2: ",round(ASV.div$R2,2), "; P-value: ", ASV.div$`Pr(>F)`)
library(ggalt)
ggplot(ASV_pcoa_result, aes(x=PCoA1, y=PCoA2, color=Group , shape=Group)) +
labs(x=paste("PCoA 1 (", eig_percent[1], "%)", sep=""),
y=paste("PCoA 2 (", eig_percent[2], "%)", sep=""),
title=ASV_adonis) +
geom_point(size=4
) + stat_ellipse(level=0.95) +
scale_color_manual(values=c('DP'='#FF8080', 'WT'='#55A0FB')) +
scale_shape_manual(values=c('WT' = 1, 'DP' = 2)) +
theme_classic()

## Sheet: Figure 2C
LDA score generated by LEfSe showing differences in bacterial taxa between the two groups
Biomarker_names	Log_value	Groups	LDA_values	p_value
Bacteria.Bacteroidota.Bacteroidia.Bacteroidales.Prevotellaceae.PrevotellaceaeUCG_001	4.84991	16p11.2dp/+	4.40386	0.00115204509814
Bacteria.Firmicutes.Bacilli.Erysipelotrichales.Erysipelotrichaceae.Faecalibaculum	4.334	wt	4.0339	0.00705091816707
Bacteria.Firmicutes.Bacilli.Erysipelotrichales.Erysipelotrichaceae.Turicibacter	4.09916	16p11.2dp/+	3.9864	0.000872793589936
Bacteria.Firmicutes.Clostridia.Peptostreptococcales_Tissierellales.Peptostreptococcaceae.Romboutsia	3.95832	wt	3.55947	0.00542734580171
Bacteria.Firmicutes.Clostridia.Lachnospirales.Lachnospiraceae.LachnospiraceaeUCG_001	2.59665	wt	3.31194	0.0359991932769
Bacteria.Firmicutes.Bacilli.Erysipelotrichales.Erysipelatoclostridiaceae.CandidatusStoquefichus	3.38468	wt	3.27884	0.0140167457941
Bacteria.Firmicutes.Clostridia.Oscillospirales.Ruminococcaceae._Eubacterium_siraeumgroup	3.42405	wt	3.20872	0.0136609418027
Bacteria.Firmicutes.Clostridia.Oscillospirales.Oscillospiraceae.NK4A214group	3.47472	wt	3.17723	0.00393419699078
Bacteria.Firmicutes.Clostridia.Monoglobales.Monoglobaceae.Monoglobus	2.85514	wt	3.09566	0.0174266036759
Bacteria.Firmicutes.Clostridia.Oscillospirales.Hungateiclostridiaceae.Ruminiclostridium	2.3841	wt	3.01147	0.0305704576329
Bacteria.Firmicutes.Clostridia.Lachnospirales.Defluviitaleaceae.DefluviitaleaceaeUCG_011	3.17398	wt	2.97814	0.000241913184064
Bacteria.Firmicutes.Clostridia.Oscillospirales.Ruminococcaceae.Ruminococcus	3.07486	wt	2.97473	0.0204987035432
Bacteria.Actinobacteriota.Coriobacteriia.Coriobacteriales.Atopobiaceae.CoriobacteriaceaeUCG_002	3.1126	wt	2.956	0.00432953369923
Bacteria.Firmicutes.Clostridia.Oscillospirales.Ruminococcaceae.Anaerotruncus	3.10064	wt	2.89181	0.0212264211077
Note: using the following data, the analysis of differential taxa was conducted using LEfSe (https://usegalaxy.org/)
index	wt1	wt2	wt3	wt4	wt5	wt6	wt7	wt8	wt9	wt10	16p11.2dp/+1	16p11.2dp/+2	16p11.2dp/+3	16p11.2dp/+4	16p11.2dp/+5	16p11.2dp/+6	16p11.2dp/+7	16p11.2dp/+8	16p11.2dp/+9	16p11.2dp/+10
Bacteria;Firmicutes;Bacilli;Lactobacillales;Streptococcaceae;Streptococcus	0	0	0	0	0	11	0	0	0	0	0	0	0	0	0	8	0	0	0	0
Bacteria;Firmicutes;Bacilli;Erysipelotrichales;Erysipelotrichaceae;Faecalibaculum	3662	24	45	12	15	49	11	0	13	9	63	9	10	0	0	0	0	0	0	0
Bacteria;Bacteroidota;Bacteroidia;Bacteroidales;Tannerellaceae;Parabacteroides	564	637	335	427	217	325	267	500	194	92	241	420	211	178	315	192	389	240	136	256
Bacteria;Firmicutes;Clostridia;Lachnospirales;Lachnospiraceae;Lachnospiraceae NK4A136 group	3399	1623	2842	1628	4349	952	8049	2896	4940	23197	2438	10567	1464	9997	2704	1555	1560	4384	819	1735
Bacteria;Firmicutes;Clostridia;Oscillospirales;Oscillospiraceae;Colidextribacter	191	303	838	513	311	245	734	241	417	599	93	158	374	387	166	159	260	206	401	243
Bacteria;Firmicutes;Clostridia;Lachnospirales;Lachnospiraceae;ASF356	12	26	80	12	15	16	0	24	24	93	0	30	24	22	14	12	15	27	18	10
Bacteria;Firmicutes;Bacilli;Erysipelotrichales;Erysipelatoclostridiaceae;Erysipelatoclostridium	42	603	4509	124	118	54	6	31	7	16	0	55	80	0	17	11	39	159	58	14
Bacteria;Firmicutes;Clostridia;Lachnospirales;Lachnospiraceae;Roseburia	22	279	316	58	233	58	406	78	79	758	18	122	671	46	140	57	49	48	109	0
Bacteria;Firmicutes;Clostridia;Lachnospirales;Lachnospiraceae;Tuzzerella	0	20	23	0	6	0	21	0	0	9	4	7	7	0	15	0	14	0	24	0
Bacteria;Bacteroidota;Bacteroidia;Bacteroidales;Prevotellaceae;Paraprevotella	0	0	0	0	0	0	0	8	0	6	0	0	0	0	0	3	0	10	5	0
Bacteria;Proteobacteria;Gammaproteobacteria;Pseudomonadales;Moraxellaceae;Acinetobacter	0	0	0	0	0	0	0	0	0	14	0	0	0	0	0	0	0	0	0	0
Bacteria;Firmicutes;Clostridia;Lachnospirales;Lachnospiraceae;Marvinbryantia	324	47	65	59	166	64	205	455	421	300	127	496	299	279	246	277	122	228	19	85
Bacteria;Firmicutes;Bacilli;Lactobacillales;Enterococcaceae;Enterococcus	0	0	0	0	0	0	0	0	0	0	0	0	0	4	0	0	0	0	0	0
Bacteria;Firmicutes;Bacilli;Lactobacillales;Lactobacillaceae;Limosilactobacillus	58	296	119	88	100	307	421	238	1000	226	593	1195	1212	225	1808	200	607	198	55	134
Bacteria;Deferribacterota;Deferribacteres;Deferribacterales;Deferribacteraceae;Mucispirillum	0	23	69	10	3	20	10	6	3	252	0	14	4	0	3	6	10	19	0	3
Bacteria;Firmicutes;Bacilli;Staphylococcales;Staphylococcaceae;Staphylococcus	0	15	4	27	0	0	0	0	0	0	0	0	0	0	0	0	0	0	0	0
Bacteria;Patescibacteria;Saccharimonadia;Saccharimonadales;Saccharimonadaceae;Candidatus Saccharimonas	0	0	289	29	110	280	64	1226	6	28	0	0	0	9	3	0	37	323	30	32
Bacteria;Firmicutes;Clostridia;Lachnospirales;Lachnospiraceae;Lachnoclostridium	207	99	357	472	88	62	612	351	119	174	142	202	169	250	184	28	230	116	177	202
Bacteria;Firmicutes;Clostridia;Lachnospirales;Lachnospiraceae;GCA-900066575	0	88	124	0	0	0	211	0	16	37	0	7	39	0	0	0	0	0	63	0
Bacteria;Firmicutes;Clostridia;Christensenellales;Christensenellaceae;Christensenella sp. Marseille-P2437	5	5	7	14	4	0	8	0	0	4	0	0	0	0	0	4	0	0	0	3
Bacteria;Firmicutes;Clostridia;Lachnospirales;Lachnospiraceae;Blautia	58	23	80	68	49	37	570	87	82	320	48	76	777	139	189	80	49	166	46	50
Bacteria;Verrucomicrobiota;Verrucomicrobiae;Verrucomicrobiales;Akkermansiaceae;Akkermansia	6	6	7421	30	15	2282	26	8	8	0	0	0	57	11	9	7	23	0	0	0
Bacteria;Firmicutes;Bacilli;Lactobacillales;Lactobacillaceae;Lactobacillus	489	463	120	108	1915	1934	1198	292	1482	742	1567	542	695	152	1802	358	350	720	474	147
Bacteria;Bacteroidota;Bacteroidia;Bacteroidales;Bacteroidaceae;Bacteroides	728	1023	1716	1075	873	834	1056	3053	389	764	331	1580	899	709	620	675	601	997	763	518
Bacteria;Firmicutes;Clostridia;Lachnospirales;Lachnospiraceae;Lachnospiraceae UCG-001	0	20	31	0	0	11	20	10	0	0	0	0	0	7	0	0	0	0	0	0
Bacteria;Actinobacteriota;Coriobacteriia;Coriobacteriales;Eggerthellaceae;Enterorhabdus	37	0	8	35	0	12	14	9	13	29	0	0	0	11	10	4	12	0	0	14
Bacteria;Firmicutes;Bacilli;Erysipelotrichales;Erysipelotrichaceae;Dubosiella	2151	167	2266	156	43	1129	188	1931	1885	123	23852	3635	7270	1177	57	151	232	135	503	195
Bacteria;Bacteroidota;Bacteroidia;Bacteroidales;Marinifilaceae;Odoribacter	274	2518	304	280	547	485	452	5391	229	1052	160	4031	344	723	153	672	281	272	425	606
Bacteria;Firmicutes;Clostridia;Oscillospirales;Oscillospiraceae;Oscillibacter	4	98	364	114	81	74	137	86	53	430	42	81	231	239	90	84	65	121	126	55
Bacteria;Firmicutes;Clostridia;Oscillospirales;Butyricicoccaceae;UCG-009	0	26	28	7	14	10	11	0	0	49	5	7	7	14	6	5	0	7	32	0
Bacteria;Bacteroidota;Bacteroidia;Bacteroidales;Rikenellaceae;Alistipes	1771	4819	2052	2730	2032	1817	5284	4101	2421	1501	557	2621	638	2131	989	1891	1363	2040	1682	1475
Bacteria;Firmicutes;Clostridia;Oscillospirales;Butyricicoccaceae;Butyricicoccus	17	19	163	31	12	13	28	9	0	32	0	9	28	0	6	10	8	0	0	27
Bacteria;Firmicutes;Clostridia;Peptostreptococcales-Tissierellales;Anaerovoracaceae;Family XIII AD3011 group	0	0	17	8	0	0	8	0	4	0	0	0	9	0	0	0	5	0	0	3
Bacteria;Proteobacteria;Gammaproteobacteria;Enterobacterales;Enterobacteriaceae;Yokenella	0	0	0	27	0	0	0	0	0	0	0	0	0	0	0	0	0	0	0	0
Bacteria;Bacteroidota;Bacteroidia;Bacteroidales;Prevotellaceae;Alloprevotella	974	932	1412	1056	4911	2058	1352	1661	495	304	840	7159	568	1743	1781	2604	1692	3076	408	2063
Bacteria;Firmicutes;Clostridia;Oscillospirales;Oscillospiraceae;Intestinimonas	0	13	0	0	0	0	27	0	0	16	0	0	0	0	0	0	0	0	0	0
Bacteria;Proteobacteria;Gammaproteobacteria;Pseudomonadales;Halomonadaceae;Halomonas	0	6	0	0	0	4	5	4	6	0	2	0	2	0	0	0	4	0	0	0
Bacteria;Proteobacteria;Gammaproteobacteria;Burkholderiales;Sutterellaceae;Parasutterella	716	443	1021	221	502	266	88	201	53	36	470	458	166	174	171	220	170	215	521	76
Bacteria;Firmicutes;Clostridia;Oscillospirales;Hungateiclostridiaceae;Ruminiclostridium	0	0	37	0	4	16	3	0	0	0	0	0	0	0	0	0	0	0	0	0
Bacteria;Firmicutes;Clostridia;Oscillospirales;Ruminococcaceae;Anaerotruncus	10	0	11	30	10	11	47	6	12	170	0	0	0	0	0	6	21	0	18	0
Bacteria;Bacteroidota;Bacteroidia;Bacteroidales;Prevotellaceae;Prevotellaceae NK3B31 group	139	222	843	242	357	728	154	96	288	100	163	143	255	265	668	680	814	210	152	300
Bacteria;Bacteroidota;Bacteroidia;Bacteroidales;Prevotellaceae;Prevotellaceae UCG-001	322	517	930	312	415	701	361	329	297	169	665	1469	843	848	1056	2393	1319	605	841	688
Bacteria;Desulfobacterota;Desulfovibrionia;Desulfovibrionales;Desulfovibrionaceae;Bilophila	14	6	17	23	7	0	19	0	0	11	9	10	10	16	10	0	9	0	0	0
Bacteria;Firmicutes;Bacilli;Lactobacillales;Lactobacillaceae;Ligilactobacillus	287	351	177	632	168	461	67	845	317	109	98	113	378	78	81	169	79	125	47	408
Bacteria;Campylobacterota;Campylobacteria;Campylobacterales;Helicobacteraceae;Helicobacter	18	34	17	17	0	19	28	6	18	16	12	25	10	6	3	0	24	7	10	11
Bacteria;Firmicutes;Clostridia;Oscillospirales;Oscillospiraceae;UCG-003	0	0	21	0	0	0	0	0	0	0	0	0	0	0	0	0	0	0	0	0
Bacteria;Firmicutes;Clostridia;Oscillospirales;Ruminococcaceae;Ruminococcus	69	9	26	21	41	24	12	6	0	20	29	0	0	0	24	0	0	5	4	0
Bacteria;Firmicutes;Clostridia;Lachnospirales;Lachnospiraceae;Lachnospiraceae UCG-006	95	41	102	64	0	25	845	29	19	44	51	93	261	64	120	34	43	0	16	134
Bacteria;Firmicutes;Clostridia;Lachnospirales;Lachnospiraceae;Lachnospiraceae FCS020 group	34	1	0	6	8	0	31	5	0	122	6	65	2	2	2	1	4	0	17	7
Bacteria;Firmicutes;Clostridia;Lachnospirales;Lachnospiraceae;Anaerostipes	36	0	23	0	0	0	0	0	0	0	33	0	14	0	0	0	0	0	0	0
Bacteria;Bacteroidota;Bacteroidia;Bacteroidales;Rikenellaceae;Rikenella	0	4	0	0	0	0	4	0	0	6	0	0	0	0	0	0	0	0	5	0
Bacteria;Firmicutes;Clostridia;Oscillospirales;Ruminococcaceae;[Eubacterium] siraeum group	24	28	452	40	30	30	25	26	0	20	7	5	66	6	7	0	0	15	9	0
Bacteria;Bacteroidota;Bacteroidia;Bacteroidales;Marinifilaceae;Butyricimonas	0	0	0	0	0	0	0	7	0	0	0	0	4	0	0	0	0	0	0	0
Bacteria;Firmicutes;Clostridia;Lachnospirales;Lachnospiraceae;A2	150	164	77	115	43	28	118	126	44	520	79	215	134	90	116	45	59	44	46	117
Bacteria;Firmicutes;Bacilli;Lactobacillales;Lactobacillaceae;Levilactobacillus	3	0	0	0	0	0	0	0	0	0	0	0	0	0	0	0	0	0	0	0
Bacteria;Firmicutes;Clostridia;Oscillospirales;Ruminococcaceae;Harryflintia	0	5	12	0	0	0	0	0	0	17	0	0	0	0	0	0	0	0	0	0
Bacteria;Firmicutes;Clostridia;Peptococcales;Peptococcaceae;Peptococcus	0	3	0	0	17	0	0	2	0	0	0	0	9	0	0	0	0	0	0	0
Bacteria;Desulfobacterota;Desulfovibrionia;Desulfovibrionales;Desulfovibrionaceae;Desulfovibrio	71	45	72	102	63	66	709	42	88	276	48	38	123	102	225	44	104	21	21	122
Bacteria;Firmicutes;Clostridia;Oscillospirales;Oscillospiraceae;UCG-005	12	35	399	36	36	34	16	18	25	0	0	0	43	12	9	0	0	10	21	8
Bacteria;Firmicutes;Clostridia;Lachnospirales;Lachnospiraceae;[Eubacterium] xylanophilum group	12	99	41	14	0	12	269	0	29	208	0	20	26	0	0	42	0	55	17	0
Bacteria;Firmicutes;Clostridia;Peptostreptococcales-Tissierellales;Anaerovoracaceae;Family XIII UCG-001	10	8	8	0	11	13	21	0	0	12	5	0	0	0	8	0	10	0	6	4
Bacteria;Firmicutes;Clostridia;Monoglobales;Monoglobaceae;Monoglobus	7	8	26	6	56	28	8	3	0	0	0	0	0	0	11	3	0	3	0	0
Bacteria;Bacteroidota;Bacteroidia;Bacteroidales;Muribaculaceae;Muribaculum	263	182	159	220	344	435	266	327	274	106	197	328	387	345	322	276	392	382	211	229
Bacteria;Firmicutes;Clostridia;Oscillospirales;Ruminococcaceae;UBA1819	8	2	0	0	10	0	0	0	0	0	0	0	0	0	0	0	0	0	0	0
Bacteria;Actinobacteriota;Actinobacteria;Bifidobacteriales;Bifidobacteriaceae;Bifidobacterium	127	30	37	0	10	138	0	33	6	0	191	33	31	13	7	6	12	12	100	27
Bacteria;Firmicutes;Clostridia;Peptostreptococcales-Tissierellales;Peptostreptococcaceae;Romboutsia	38	61	346	62	533	568	73	46	40	35	0	0	38	0	54	53	0	0	0	0
Bacteria;Firmicutes;Bacilli;Erysipelotrichales;Erysipelotrichaceae;Turicibacter	0	0	0	0	0	0	0	0	0	33	6	11	20	11	9	11	7	9	1212	5
Bacteria;Firmicutes;Clostridia;Lachnospirales;Lachnospiraceae;Acetatifactor	0	0	0	0	0	0	0	0	0	0	0	0	1	0	0	0	0	0	0	0
Bacteria;Proteobacteria;Gammaproteobacteria;Enterobacterales;Yersiniaceae;Serratia	0	0	0	7	0	0	0	0	0	0	0	0	0	6	0	0	0	0	0	0
Bacteria;Bacteroidota;Bacteroidia;Bacteroidales;Rikenellaceae;Rikenella sp. Marseille-P3215	0	0	1	0	0	0	0	0	0	0	0	0	0	0	0	0	0	0	0	0
Bacteria;Firmicutes;Clostridia;Lachnospirales;Lachnospiraceae;[Eubacterium] ventriosum group	5	82	53	0	0	0	0	0	0	0	0	0	11	0	0	0	0	0	0	0
Bacteria;Firmicutes;Clostridia;Peptostreptococcales-Tissierellales;Peptostreptococcaceae;Clostridioides	0	0	0	0	0	0	0	0	0	0	0	0	0	0	0	0	5	0	0	0
Bacteria;Firmicutes;Bacilli;Erysipelotrichales;Erysipelatoclostridiaceae;Candidatus Stoquefichus	14	258	163	0	10	44	4	5	4	0	0	5	5	0	0	0	0	8	0	0
Bacteria;Firmicutes;Clostridia;Peptostreptococcales-Tissierellales;Anaerovoracaceae;[Eubacterium] nodatum group	36	52	39	40	23	24	26	24	21	16	21	18	22	17	15	18	18	16	21	12
Bacteria;Firmicutes;Clostridia;Oscillospirales;Oscillospiraceae;NK4A214 group	7	44	165	51	76	36	112	22	62	69	0	12	27	15	0	12	22	0	27	0
Bacteria;Actinobacteriota;Actinobacteria;Corynebacteriales;Dietziaceae;Dietzia	0	0	0	0	5	2	0	0	0	0	0	0	3	0	0	0	0	0	0	0
Bacteria;Proteobacteria;Gammaproteobacteria;Burkholderiales;Oxalobacteraceae;Oxalobacter	0	0	0	0	0	5	0	0	0	0	0	0	0	0	0	0	0	0	0	0
Bacteria;Firmicutes;Clostridia;Oscillospirales;Ruminococcaceae;Paludicola	0	0	21	2	0	0	0	0	0	0	0	0	0	0	0	0	0	0	0	0
Bacteria;Bacteroidota;Bacteroidia;Bacteroidales;Rikenellaceae;Rikenellaceae RC9 gut group	113	359	351	84	88	193	81	239	72	144	39	291	94	53	67	188	106	198	270	75
Bacteria;Firmicutes;Clostridia;Clostridiales;Clostridiaceae;Candidatus Arthromitus	6	98	18	7	10	12	25	27	0	17	0	17	16	0	9	0	23	17	69	0
Bacteria;Firmicutes;Clostridia;Lachnospirales;Defluviitaleaceae;Defluviitaleaceae UCG-011	9	12	96	19	53	68	21	10	10	17	0	0	11	0	4	0	0	0	0	0
Bacteria;Actinobacteriota;Coriobacteriia;Coriobacteriales;Atopobiaceae;Coriobacteriaceae UCG-002	55	10	25	13	39	60	0	8	20	10	0	0	0	0	0	6	0	0	19	0
Bacteria;Proteobacteria;Gammaproteobacteria;Enterobacterales;Enterobacteriaceae;Escherichia-Shigella	2	0	2	0	0	0	0	10	0	0	0	0	0	0	0	0	0	0	0	0
Bacteria;Firmicutes;Clostridia;Peptostreptococcales-Tissierellales;Anaerovoracaceae;[Eubacterium] brachy group	0	0	0	0	8	0	11	0	0	8	0	3	7	0	8	0	0	0	0	0
Bacteria;Firmicutes;Clostridia;Oscillospirales;Ruminococcaceae;Negativibacillus	0	0	0	0	16	24	13	0	0	0	0	0	0	0	6	0	0	0	0	0
Bacteria;Firmicutes;Bacilli;Acholeplasmatales;Acholeplasmataceae;Anaeroplasma	0	181	6	0	5	0	8	0	6	39	0	4	13	0	5	0	0	0	11	0
Bacteria;Firmicutes;Clostridia;Lachnospirales;Lachnospiraceae;[Ruminococcus] torques group	0	0	0	0	12	0	0	0	0	0	0	0	0	0	0	0	0	0	0	0
Bacteria;Firmicutes;Clostridia;Lachnospirales;Lachnospiraceae;Lachnospiraceae NC2004 group	0	0	0	0	0	0	0	0	0	0	0	0	0	1	0	0	0	0	0	0

## Sheet: Figure 2D
The abundance of genes involved in metabolism based on the KEGG database
KEGG-PathwayLevel 2	wt1	wt2	wt3	wt4	wt5	wt6	wt7	wt8	wt9	wt10	16p11.2dp/+1	16p11.2dp/+2	16p11.2dp/+3	16p11.2dp/+4	16p11.2dp/+5	16p11.2dp/+6	16p11.2dp/+7	16p11.2dp/+8	16p11.2dp/+9	16p11.2dp/+10	P-value	FDR	Fold Change
Amino acid metabolism	1.32729e+06	1.76488e+06	2.10299e+06	1.31251e+06	1.51214e+06	1.33856e+06	1893457	1.61938e+06	2.40735e+06	1.35353e+06	1.10177e+06	1.83713e+06	1.25813e+06	1.65407e+06	1.33248e+06	1.31043e+06	1.2306e+06	1.43225e+06	1.18635e+06	1.24098e+06	0.0414006	0.098115	0.816745
Biosynthesis of other secondary metabolites	446206	568368	618780	440129	510461	440597	635728	548341	832232	469553	366417	639100	424955	573173	469603	453738	425694	496746	402249	428821	0.0923194	0.126939	0.849394
Carbohydrate metabolism	836244	979630	1.24241e+06	765772	936191	763567	1.3055e+06	965522	1.94069e+06	902175	790704	1.22063e+06	813982	1.13072e+06	872462	736451	711150	874366	663713	731132	0.116838	0.142803	0.803304
Energy metabolism	524258	765166	812260	568382	650190	594442	755890	732440	739248	532948	381360	756982	497103	616695	557433	612681	548915	604941	518216	546476	0.0354823	0.098115	0.845036
Glycan biosynthesis and metabolism	300682	349875	389779	297405	359213	304554	414262	374875	534855	318652	243362	450050	285705	392132	335702	320460	300461	348726	272329	301513	0.20248	0.20248	0.891961
Lipid metabolism	190649	285348	337268	192503	229427	203815	307465	242980	382808	212423	164110	271389	193018	235492	210603	178369	169771	202339	170463	172717	0.0181536	0.098115	0.761512
Metabolism of cofactors and vitamins	1.26496e+06	1.74605e+06	1933838	1.2892e+06	1.50615e+06	1.33908e+06	1.83788e+06	1.61972e+06	2.28876e+06	1.32472e+06	961446	1.84276e+06	1.20209e+06	1.59784e+06	1.35704e+06	1.33508e+06	1.24042e+06	1.41591e+06	1.15502e+06	1.22888e+06	0.0469977	0.098115	0.825769
Metabolism of other amino acids	200218	252120	294923	201311	235591	213961	267748	242176	327605	213840	182557	275029	205129	236773	225691	203606	194017	216501	186291	194283	0.0535173	0.098115	0.865435
Metabolism of terpenoids and polyketides	211254	271166	325674	196151	252655	213160	314943	251158	436929	219852	207900	327791	206729	284398	223451	211281	192785	234155	177969	192999	0.13099	0.144089	0.839029
Nucleotide metabolism	577411	767183	890730	558945	712354	606648	862959	715619	1.13673e+06	619888	533679	895559	575914	751456	642259	586237	541788	649924	505194	545269	0.0901404	0.126939	0.836049
Xenobiotics biodegradation and metabolism	180439	237944	288914	183030	220031	194516	267781	220078	327973	195095	168457	252402	186248	222120	200265	178956	169610	195927	164768	170757	0.0360724	0.098115	0.824556
Note:these p-values and FDR were calculated in Graphpad, with p values useing t test, FDR using Benjamini-Hochberg method
