# Supplementary material for: Microbiota profiling reveals alteration of gut microbial neurotransmitters in a mouse model of autism-associated 16p11.2 microduplication
Source: Front Microbiol. 2024 Mar 26;15:1331130. doi: 10.3389/fmicb.2024.1331130 (PMC11002229; doi:10.3389/fmicb.2024.1331130)
Supplement: Supplementary file 2 [file Data_Sheet_2.zip › figure3.xlsx]

## Sheet: Figure 3A+3B
Fig 3A: PLS-DA was performed using the R package
R script
install.packages("BiocManager")
BiocManager::install('mixOmics',force = TRUE)
library(mixOmics)
data1 <- as.data.frame (read.table (file = "metabolites.txt",header=T,row.names=1, fill=TRUE, na.strings = ""))
group=read.table("Group.txt",header=T,row.names=1)
X=data1
Y=as.factor(group$Group)
plsda.datatm <-plsda(X, Y, ncomp = 2)
plotIndiv(plsda.datatm, ind.names = F, legend=TRUE,ellipse = TRUE, title="sPLS-DA - final result")
background <- background.predict(plsda.datatm, comp.predicted=2,dist = "max.dist")
Fig 3B: OPLS-DA was performed using the R package
R script
library(ropls)
library(ggforce)
library(ggplot2)
library(ggprism)
metabolites_raw <- read.table(file="metabolites.txt",sep="\t",header=T,check.names=FALSE ,row.names=1)
group <- read.table(file="group.txt",sep="\t",header=T,check.names=FALSE ,row.names=1)
metabolites <- t(metabolites_raw)
df1_oplsda <- opls(metabolites, group$group, predI = 1, orthoI = NA)
data <- as.data.frame(df1_oplsda@scoreMN)
o1 <- df1_oplsda@orthoScoreMN[,1]
data$o1 <- o1
data$group = group$group
data$samples = rownames(data)
x_lab <- df1_oplsda@modelDF[1, "R2X"] * 100
col=c("#1597A5","#FFC24B")
p1 <- ggplot(data,aes(x=p1,y=o1,color=group))+
theme_bw()+
geom_point(size=3)+
theme(panel.grid = element_blank())+
geom_vline(xintercept = 0,lty="dashed",color="red")+
geom_hline(yintercept = 0,lty="dashed",color="red")+
# guides(color=guide_legend(title=NULL))+
labs(x=paste0("P1 (",x_lab,"%)"),
y=paste0("to1"))+
stat_ellipse(data=data,
geom = "polygon",level = 0.95,
linetype = 2,size=0.5,
aes(fill=group),
alpha=0.2,
show.legend = T)+
scale_color_manual(values = col) +
scale_fill_manual(values = c("#1597A5","#FFC24B"))+
theme(axis.title.x=element_text(size=12),
axis.title.y=element_text(size=12,angle=90),
axis.text.y=element_text(size=10),
axis.text.x=element_text(size=10),
panel.grid=element_blank())
p1

## Sheet: Figure 3C
Heatmap of the 19 significantly different metabolites between the wt and 16p11.2dp/+ group
metabolites	wt1	wt2	wt3	wt4	wt5	wt6	wt7	wt8	wt9	wt10	16p11.2dp/+1	16p11.2dp/+2	16p11.2dp/+3	16p11.2dp/+4	16p11.2dp/+5	16p11.2dp/+6	16p11.2dp/+7	16p11.2dp/+8	16p11.2dp/+9	16p11.2dp/+10	P-value	fold change	VIP
1-Stearoyl-rac-glycerol	7890.05	12687.8	13196.4	6296.84	23185	14761.6	5732.92	6840.54	13391.1	31394.6	7790.14	7296.51	7787.85	5990.38	6305.74	3166.25	4467.23	4695.38	20320.7	4075.02	0.0496964	0.531074	1.70293
3-Aminosalicylic acid	6329.07	8806.5	12633.5	27522.1	15139.1	3732.75	7525.84	11358.4	15503.9	11468.7	33219.3	9701.28	14901	17364.6	29561.7	24714.7	17901.2	27636.1	8611.37	25940.9	0.0168953	1.74598	2.02295
5-Methylcytosine	37772	29328.9	48073.7	24929.7	28515.5	38729.9	34730.3	27321.4	80593.5	31084.2	25975.3	18441.2	19567.9	19544.8	26491.8	19082.6	38059.6	20537.5	31315.1	19405.2	0.0200352	0.625647	1.96064
Aesculin	26287.1	3881.01	16075.2	5729.73	10016.6	24745.8	18160.3	7258.43	22788.6	13011.8	13773	8476.06	5703.1	5581.98	8990.61	7987.26	7406.17	8988.52	2807.01	7008.32	0.0174003	0.518551	1.9978
Betaine	75671.9	185236	222334	310016	214998	211727	79506.1	81145.3	69665.7	328079	69881.1	69686.4	180935	64277.4	47876.4	68841.2	78086.1	204575	98091	72543.6	0.0307324	0.53689	1.95577
Bilirubin	78399.4	33585.7	29499.4	82991.1	33427.4	43949	24531.2	27174.1	30895.9	23644.8	73497	83881.8	162057	159011	34844	122782	54650.9	62600.5	44020.8	35431.1	0.0208347	2.04063	1.95233
Coproporphyrin III	5199.48	11517.6	6640.03	8954.64	4826.7	4881.6	13268.3	24784.6	6386.28	4158.18	25252.7	21053.2	5229.49	36710	16320.1	14940	21875.9	6275.39	6468.34	29488	0.0279512	2.02624	1.89928
D-Mannitol 1-phosphate	193737	58830	103227	160575	44268.8	130612	292117	113056	270693	78291.2	415854	221882	289527	336994	198856	162681	87554.4	258670	122880	292740	0.0361749	1.65188	1.94552
His-Met	12642.2	4859.89	7354.99	14060.2	13356.7	10500.8	6958.29	16080.2	15981.1	10986.9	11403.9	22827.5	10930.6	31301.7	10178.7	15768.6	14819.4	17918	25358.7	18142.3	0.0165344	1.58404	2.01724
Histamine	38548	56174.8	27847.1	153646	4034.89	4396.86	8519.24	73407.7	56131.7	29866.8	316766	300338	159024	121308	161608	81563.6	172092	250964	18413.2	283894	0.000666285	4.12303	2.68083
His-Val	8175.28	9611.54	7915.53	5921.36	3258.33	6544.16	8811.73	7714.18	12080.6	6444.53	13016.1	13435.2	7972.71	9615.26	18421.7	7396.66	10915.6	12533.1	10610.8	12545.7	0.00489682	1.52284	2.43529
Indoleacetic acid	3626.68	3951.2	6780.52	8293.94	3687.23	8980.37	5729.14	2341.3	5011.85	4115.2	14598.6	16180	8845.01	3811.38	3834.98	4695.35	15204.7	6693.87	6750.02	11460.4	0.0294911	1.75321	1.92319
Maltotriose	49069	61155.9	71502.2	31012.6	60195.3	54543	49030.1	57721.9	87029.7	58148.1	46953.8	118564	223439	73931.5	65594.4	114868	59287.2	25799.4	227390	114635	0.0425016	1.84751	1.762
Malvidin 3-O-glucoside cation	113982	43948.2	59445.4	95666.3	56085.4	39090.7	49682.2	61252.6	96051.3	65093.1	92383.1	129011	88994.5	81847.9	235136	69108.8	116297	37584.9	141106	88502.5	0.0469344	1.5875	1.7171
N-Acetylcadaverine	125000	113590	71823.3	155958	77091	17833.3	41457.9	109767	178046	139502	118522	130835	188224	191752	269062	245338	196988	186775	67017.3	178033	0.00750421	1.7208	2.2064
N-Acetyl-DL-methionine	7357.66	5345.05	5676.7	5552.25	7823.58	7832.7	4887.61	8142.67	13699.4	3672.06	11606.6	6825.87	11801.9	8878.84	7047.04	8970.51	13641	12414.6	10857.2	15624.7	0.00774959	1.53834	2.23631
Novobiocin	41105.6	7362.49	44160.4	13004.9	28894	103971	36521.5	15005.1	15442.9	18305.4	11749.4	8227.2	11736	15367.2	14395.3	15986.3	4915.3	13263.2	13764	15560.4	0.0401346	0.385962	1.76354
Phosphorylcholine	315375	398278	147418	416340	92586.7	283352	1.23088e+06	370184	736201	413266	793171	1.09992e+06	905014	1.02724e+06	663963	312994	889519	500452	1.09278e+06	1.0144e+06	0.00904199	1.88458	2.36604
Pro-Glu	18994.1	43941.5	34512.8	27154.4	59961.3	29653.5	35622.2	26554.4	27232.3	35534.3	43258.6	19714	13992.1	17757.5	33982.5	17773.7	13409.5	27617.6	18815.2	12510.5	0.0220664	0.645214	1.93274
Note: these p-values and fold change were calculated in Graphpad, VIP were calculated in SIMCA.

## Sheet: Figure 3D
KEGG pathway enrichment analysis between the wt and 16p11.2dp/+ group
KEGG-PathwayLevel 1	KEGG-PathwayLevel 2	Pathway	out (26)	All (26)	Pvalue	Qvalue	Pathway ID	Genes	K_IDs
Metabolism	Amino acid metabolism	Glycine, serine and threonine metabolism	2	2	1	1	ko00260	Betaine;L-Tryptophan	C00719+C00078
Metabolism	Amino acid metabolism	Valine, leucine and isoleucine degradation	1	1	1	1	ko00280	L-Valine	C00183
Metabolism	Amino acid metabolism	Valine, leucine and isoleucine biosynthesis	1	1	1	1	ko00290	L-Valine	C00183
Metabolism	Amino acid metabolism	Lysine degradation	1	1	1	1	ko00310	N6,N6,N6-Trimethyl-L-lysine	C03793
Metabolism	Amino acid metabolism	Histidine metabolism	2	2	1	1	ko00340	Histamine;L-Anserine	C00388+C01262
Metabolism	Amino acid metabolism	Tyrosine metabolism	1	1	1	1	ko00350	Tyramine	C00483
Metabolism	Amino acid metabolism	Phenylalanine metabolism	1	1	1	1	ko00360	L-Phenylalanine	C00079
Metabolism	Amino acid metabolism	Tryptophan metabolism	2	2	1	1	ko00380	Indoleacetic acid;L-Tryptophan	C00954+C00078
Metabolism	Amino acid metabolism	Phenylalanine, tyrosine and tryptophan biosynthesis	2	2	1	1	ko00400	L-Phenylalanine;L-Tryptophan	C00079+C00078
Metabolism	Biosynthesis of other secondary metabolites	Penicillin and cephalosporin biosynthesis	1	1	1	1	ko00311	L-Valine	C00183
Metabolism	Biosynthesis of other secondary metabolites	Novobiocin biosynthesis	1	1	1	1	ko00401	Novobiocin	C05080
Metabolism	Biosynthesis of other secondary metabolites	Staurosporine biosynthesis	1	1	1	1	ko00404	L-Tryptophan	C00078
Metabolism	Biosynthesis of other secondary metabolites	Biosynthesis of various alkaloids	2	2	1	1	ko00996	L-Phenylalanine;L-Tryptophan	C00079+C00078
Metabolism	Biosynthesis of other secondary metabolites	Biosynthesis of various other secondary metabolites	2	2	1	1	ko00997	L-Phenylalanine;L-Tryptophan	C00079+C00078
Metabolism	Biosynthesis of other secondary metabolites	Biosynthesis of various plant secondary metabolites	1	1	1	1	ko00999	L-Phenylalanine	C00079
Metabolism	Carbohydrate metabolism	Pentose phosphate pathway	1	1	1	1	ko00030	D-Ribose 5-phosphate	C00117
Metabolism	Carbohydrate metabolism	Pentose and glucuronate interconversions	1	1	1	1	ko00040	Ribitol	C00474
Metabolism	Carbohydrate metabolism	Fructose and mannose metabolism	2	2	1	1	ko00051	D-Mannitol 1-phosphate;D-Mannose	C00644+C00159
Metabolism	Carbohydrate metabolism	Galactose metabolism	1	1	1	1	ko00052	D-Mannose	C00159
Metabolism	Carbohydrate metabolism	Amino sugar and nucleotide sugar metabolism	3	3	1	1	ko00520	D-Mannose;N-Acetyl-D-glucosamine;N-Acetylneuraminic acid	C00159+C00140+C00270
Metabolism	Energy metabolism	Methane metabolism	2	2	1	1	ko00680	Trimethylamine N-oxide;Tyramine	C01104+C00483
Metabolism	Energy metabolism	Carbon fixation in photosynthetic organisms	1	1	1	1	ko00710	D-Ribose 5-phosphate	C00117
Metabolism	Global and overview maps	Metabolic pathways	24	24	1	1	ko01100	4-Pyridoxic acid;5-Methylcytosine;Betaine;Bilirubin;Cholic acid;Coproporphyrin III;D-Mannitol 1-phosphate;D-Mannose;D-Ribose 5-phosphate;Histamine;Indoleacetic acid;L-Anserine;Lathosterol;L-Phenylalanine;L-Tryptophan;L-Valine;N6,N6,N6-Trimethyl-L-lysine;N-Acetyl-D-glucosamine;N-Acetylneuraminic acid;Novobiocin;Phosphorylcholine;Ribitol;Trimethylamine N-oxide;Tyramine	C00847+C02376+C00719+C00486+C00695+C05770+C00644+C00159+C00117+C00388+C00954+C01262+C01189+C00079+C00078+C00183+C03793+C00140+C00270+C05080+C00588+C00474+C01104+C00483
Metabolism	Global and overview maps	Biosynthesis of secondary metabolites	10	10	1	1	ko01110	Bilirubin;Coproporphyrin III;D-Ribose 5-phosphate;Histamine;Lathosterol;L-Phenylalanine;L-Tryptophan;L-Valine;Novobiocin;Tyramine	C00486+C05770+C00117+C00388+C01189+C00079+C00078+C00183+C05080+C00483
Metabolism	Global and overview maps	Microbial metabolism in diverse environments	3	3	1	1	ko01120	4-Pyridoxic acid;D-Ribose 5-phosphate;Trimethylamine N-oxide	C00847+C00117+C01104
Metabolism	Global and overview maps	Carbon metabolism	1	1	1	1	ko01200	D-Ribose 5-phosphate	C00117
Metabolism	Global and overview maps	2-Oxocarboxylic acid metabolism	3	3	1	1	ko01210	L-Phenylalanine;L-Tryptophan;L-Valine	C00079+C00078+C00183
Metabolism	Global and overview maps	Biosynthesis of amino acids	4	4	1	1	ko01230	D-Ribose 5-phosphate;L-Phenylalanine;L-Tryptophan;L-Valine	C00117+C00079+C00078+C00183
Metabolism	Glycan biosynthesis and metabolism	O-Antigen nucleotide sugar biosynthesis	1	1	1	1	ko00541	N-Acetylneuraminic acid	C00270
Metabolism	Lipid metabolism	Steroid biosynthesis	1	1	1	1	ko00100	Lathosterol	C01189
Metabolism	Lipid metabolism	Secondary bile acid biosynthesis	1	1	1	1	ko00121	Cholic acid	C00695
Metabolism	Lipid metabolism	Glycerophospholipid metabolism	2	2	1	1	ko00564	Diethanolamine;Phosphorylcholine	C06772+C00588
Environmental Information Processing	Membrane transport	ABC transporters	6	6	1	1	ko02010	Betaine;D-Mannose;L-Phenylalanine;L-Valine;Maltotriose;N-Acetyl-D-glucosamine	C00719+C00159+C00079+C00183+C01835+C00140
Environmental Information Processing	Membrane transport	Phosphotransferase system (PTS)	3	3	1	1	ko02060	D-Mannitol 1-phosphate;D-Mannose;N-Acetyl-D-glucosamine	C00644+C00159+C00140
Metabolism	Metabolism of cofactors and vitamins	Riboflavin metabolism	1	1	1	1	ko00740	Ribitol	C00474
Metabolism	Metabolism of cofactors and vitamins	Vitamin B6 metabolism	2	2	1	1	ko00750	4-Pyridoxic acid;D-Ribose 5-phosphate	C00847+C00117
Metabolism	Metabolism of cofactors and vitamins	Pantothenate and CoA biosynthesis	1	1	1	1	ko00770	L-Valine	C00183
Metabolism	Metabolism of cofactors and vitamins	Porphyrin metabolism	2	2	1	1	ko00860	Bilirubin;Coproporphyrin III	C00486+C05770
Metabolism	Metabolism of other amino acids	beta-Alanine metabolism	1	1	1	1	ko00410	L-Anserine	C01262
Metabolism	Metabolism of other amino acids	Phosphonate and phosphinate metabolism	1	1	1	1	ko00440	D-Ribose 5-phosphate	C00117
Metabolism	Metabolism of other amino acids	Cyanoamino acid metabolism	2	2	1	1	ko00460	L-Phenylalanine;L-Valine	C00079+C00183
Metabolism	Metabolism of other amino acids	D-Amino acid metabolism	1	1	1	1	ko00470	L-Phenylalanine	C00079
Metabolism	Nucleotide metabolism	Purine metabolism	1	1	1	1	ko00230	D-Ribose 5-phosphate	C00117
Metabolism	Nucleotide metabolism	Pyrimidine metabolism	1	1	1	1	ko00240	5-Methylcytosine	C02376
Environmental Information Processing	Signal transduction	Two-component system	1	1	1	1	ko02020	Trimethylamine N-oxide	C01104
Genetic Information Processing	Translation	Aminoacyl-tRNA biosynthesis	3	3	1	1	ko00970	L-Phenylalanine;L-Tryptophan;L-Valine	C00079+C00078+C00183

## Sheet: Figure 3E
Heatmap of the Spearman’s correlation between diff-metabolites and diff-metabolites
p-value
	Histamine	Phosphorylcholine	Betaine	Bilirubin	N-Acetylcadaverine	Maltotriose	D-Mannitol 1-phosphate	Malvidin 3-O-glucoside cation	Pro-Glu	5-Methylcytosine	1-Stearoyl-rac-glycerol	Coproporphyrin III	His-Val	3-Aminosalicylic acid	Novobiocin	N-Acetyl-DL-methionine	His-Met	Indoleacetic acid	Aesculin
Histamine		0.0555188	0.0434934	0.0182849	0.00249284	0.879931	0.0207797	0.0923416	0.0830713	0.00199871	0.00437051	0.00347281	0.00143681	0.00105094	0.000728485	0.0634408	0.135252	0.0419543	0.166474
Phosphorylcholine	0.0555188		0.0527507	0.303755	0.416206	0.219504	0.00357585	0.0509647	0.089619	0.19758	0.135252	0.0335841	0.00257111	0.738374	0.0390026	0.309986	0.109964	0.0666216	0.128142
Betaine	0.0434934	0.0527507		0.137073	0.0207797	0.114725	0.00530584	0.0199198	0.089619	0.166474	0.0375885	0.00234227	0.00143681	0.222035	0.469886	0.0882801	0.133449	0.860095	0.909812
Bilirubin	0.0182849	0.303755	0.137073		0.0329504	0.359146	0.0634408	0.133449	0.00767326	0.00530584	0.0869559	0.362574	0.469886	0.248391	0.0733409	0.13891	0.089619	0.188323	0.116345
N-Acetylcadaverine	0.00249284	0.416206	0.0207797	0.0329504		0.335674	0.20232	0.0818054	0.0230592	0.0355424	0.00870372	0.192914	0.142637	0.000845616	0.0745082	0.0805539	0.222035	0.98494	0.234974
Maltotriose	0.879931	0.219504	0.114725	0.359146	0.335674		0.860095	0.0830713	0.0355424	0.313131	0.786515	0.556494	0.38709	0.681832	0.582473	0.253892	0.179364	0.626879	0.0613849
D-Mannitol 1-phosphate	0.0207797	0.00357585	0.00530584	0.0634408	0.20232	0.860095		0.401504	0.190609	0.067708	0.0412007	0.0500892	0.0103333	0.13891	0.743149	0.0745082	0.265124	0.251131	0.81088
Malvidin 3-O-glucoside cation	0.0923416	0.0509647	0.0199198	0.133449	0.0818054	0.0830713	0.401504		0.0412007	0.695829	0.805993	0.242966	0.0375885	0.383533	0.097968	0.366021	0.158244	0.376472	0.506147
Pro-Glu	0.0830713	0.089619	0.089619	0.00767326	0.0230592	0.0355424	0.190609	0.0412007		0.137073	0.0195005	0.129894	0.405152	0.663326	0.345621	0.00692269	0.00337224	0.276664	0.0536614
5-Methylcytosine	0.00199871	0.19758	0.166474	0.00530584	0.0355424	0.313131	0.067708	0.695829	0.137073		0.0146633	0.0492253	0.366021	0.0412007	0.0856465	0.531043	0.0518518	0.613418	0.0163941
1-Stearoyl-rac-glycerol	0.00437051	0.135252	0.0375885	0.0869559	0.00870372	0.786515	0.0412007	0.805993	0.0195005	0.0146633		0.00148622	0.156231	0.0282108	0.242966	0.172837	0.234974	0.423665	0.224585
Coproporphyrin III	0.00347281	0.0335841	0.00234227	0.362574	0.192914	0.556494	0.0500892	0.242966	0.129894	0.0492253	0.00148622		0.0136975	0.0756894	0.0843516	0.285522	0.135252	0.412504	0.0856465
His-Val	0.00143681	0.00257111	0.00143681	0.469886	0.142637	0.38709	0.0103333	0.0375885	0.405152	0.366021	0.156231	0.0136975		0.137073	0.0362146	0.0721872	0.248391	0.142637	0.743149
3-Aminosalicylic acid	0.00105094	0.738374	0.222035	0.248391	0.000845616	0.681832	0.13891	0.383533	0.663326	0.0412007	0.0282108	0.0756894	0.137073		0.113122	0.0634408	0.355736	0.46594	0.431195
Novobiocin	0.000728485	0.0390026	0.469886	0.0733409	0.0745082	0.582473	0.743149	0.097968	0.345621	0.0856465	0.242966	0.0843516	0.0362146	0.113122		0.300668	0.345621	0.116345	0.00241658
N-Acetyl-DL-methionine	0.0634408	0.309986	0.0882801	0.13891	0.0805539	0.253892	0.0745082	0.366021	0.00692269	0.531043	0.172837	0.285522	0.0721872	0.0634408	0.300668		0.0119196	0.19758	0.469886
His-Met	0.135252	0.109964	0.133449	0.089619	0.222035	0.179364	0.265124	0.158244	0.00337224	0.0518518	0.234974	0.135252	0.248391	0.355736	0.345621	0.0119196		0.747933	0.0830713
Indoleacetic acid	0.0419543	0.0666216	0.860095	0.188323	0.98494	0.626879	0.251131	0.376472	0.276664	0.613418	0.423665	0.412504	0.142637	0.46594	0.116345	0.19758	0.747933		0.830495
Aesculin	0.166474	0.128142	0.909812	0.116345	0.234974	0.0613849	0.81088	0.506147	0.0536614	0.0163941	0.224585	0.0856465	0.743149	0.431195	0.00241658	0.469886	0.0830713	0.830495
correlation value (r)
	Histamine	Phosphorylcholine	Betaine	Bilirubin	N-Acetylcadaverine	Maltotriose	D-Mannitol 1-phosphate	Malvidin 3-O-glucoside cation	Pro-Glu	5-Methylcytosine	1-Stearoyl-rac-glycerol	Coproporphyrin III	His-Val	3-Aminosalicylic acid	Novobiocin	N-Acetyl-DL-methionine	His-Met	Indoleacetic acid	Aesculin
Histamine	1	0.434586	-0.455639	0.521805	0.637594	0.0360902	0.512782	0.386466	-0.396992	-0.64812	-0.609023	0.621053	0.663158	0.676692	-0.691729	0.422556	0.345865	0.458647	-0.321805
Phosphorylcholine	0.434586	1	-0.439098	0.242105	0.192481	0.287218	0.619549	0.442105	-0.389474	-0.300752	-0.345865	0.476692	0.63609	0.0796992	-0.464662	0.239098	0.368421	0.418045	-0.35188
Betaine	-0.455639	-0.439098	1	-0.344361	-0.512782	-0.36391	-0.598496	-0.515789	0.389474	0.321805	0.467669	-0.640602	-0.663158	-0.285714	0.171429	-0.390977	-0.347368	0.0421053	0.0270677
Bilirubin	0.521805	0.242105	-0.344361	1	0.478195	0.216541	0.422556	0.347368	-0.577444	-0.598496	-0.392481	0.215038	0.171429	0.270677	-0.409023	0.342857	0.389474	0.306767	-0.362406
N-Acetylcadaverine	0.637594	0.192481	-0.512782	0.478195	1	0.227068	0.297744	0.398496	-0.505263	-0.47218	-0.569925	0.303759	0.33985	0.685714	-0.407519	0.4	0.285714	0.00451128	-0.278195
Maltotriose	0.0360902	0.287218	-0.36391	0.216541	0.227068	1	0.0421053	0.396992	-0.47218	-0.237594	0.0646617	0.13985	0.204511	-0.0977444	-0.130827	0.267669	0.312782	0.115789	-0.425564
D-Mannitol 1-phosphate	0.512782	0.619549	-0.598496	0.422556	0.297744	0.0421053	1	0.198496	-0.305263	-0.416541	-0.46015	0.443609	0.559398	0.342857	-0.0781955	0.407519	0.261654	0.269173	0.0571429
Malvidin 3-O-glucoside cation	0.386466	0.442105	-0.515789	0.347368	0.398496	0.396992	0.198496	1	-0.46015	-0.0932331	-0.0586466	0.273684	0.467669	0.206015	-0.380451	0.213534	0.32782	0.209023	-0.157895
Pro-Glu	-0.396992	-0.389474	0.389474	-0.577444	-0.505263	-0.47218	-0.305263	-0.46015	1	0.344361	0.517293	-0.350376	-0.196992	-0.103759	0.222556	-0.583459	-0.622556	-0.255639	0.437594
5-Methylcytosine	-0.64812	-0.300752	0.321805	-0.598496	-0.47218	-0.237594	-0.416541	-0.0932331	0.344361	1	0.536842	-0.445113	-0.213534	-0.46015	0.393985	-0.148872	-0.440602	-0.120301	0.529323
1-Stearoyl-rac-glycerol	-0.609023	-0.345865	0.467669	-0.392481	-0.569925	0.0646617	-0.46015	-0.0586466	0.517293	0.536842	1	-0.661654	-0.329323	-0.490226	0.273684	-0.317293	-0.278195	-0.189474	0.284211
Coproporphyrin III	0.621053	0.476692	-0.640602	0.215038	0.303759	0.13985	0.443609	0.273684	-0.350376	-0.445113	-0.661654	1	0.541353	0.406015	-0.395489	0.251128	0.345865	0.193985	-0.393985
His-Val	0.663158	0.63609	-0.663158	0.171429	0.33985	0.204511	0.559398	0.467669	-0.196992	-0.213534	-0.329323	0.541353	1	0.344361	-0.470677	0.410526	0.270677	0.33985	-0.0781955
3-Aminosalicylic acid	0.676692	0.0796992	-0.285714	0.270677	0.685714	-0.0977444	0.342857	0.206015	-0.103759	-0.46015	-0.490226	0.406015	0.344361	1	-0.365414	0.422556	0.218045	0.172932	-0.186466
Novobiocin	-0.691729	-0.464662	0.171429	-0.409023	-0.407519	-0.130827	-0.0781955	-0.380451	0.222556	0.393985	0.273684	-0.395489	-0.470677	-0.365414	1	-0.243609	-0.222556	-0.362406	0.639098
N-Acetyl-DL-methionine	0.422556	0.239098	-0.390977	0.342857	0.4	0.267669	0.407519	0.213534	-0.583459	-0.148872	-0.317293	0.251128	0.410526	0.422556	-0.243609	1	0.550376	0.300752	-0.171429
His-Met	0.345865	0.368421	-0.347368	0.389474	0.285714	0.312782	0.261654	0.32782	-0.622556	-0.440602	-0.278195	0.345865	0.270677	0.218045	-0.222556	0.550376	1	0.0766917	-0.396992
Indoleacetic acid	0.458647	0.418045	0.0421053	0.306767	0.00451128	0.115789	0.269173	0.209023	-0.255639	-0.120301	-0.189474	0.193985	0.33985	0.172932	-0.362406	0.300752	0.0766917	1	-0.0511278
Aesculin	-0.321805	-0.35188	0.0270677	-0.362406	-0.278195	-0.425564	0.0571429	-0.157895	0.437594	0.529323	0.284211	-0.393985	-0.0781955	-0.186466	0.639098	-0.171429	-0.396992	-0.0511278	1
Note: Heatmap of the Spearman’s correlation between diff-metabolites and diff-metabolites was used R package
R script
library(psych)
library(pheatmap)
library(reshape2)
Genus <-read.table(file = "Genus.txt", sep = "\t", header = T,row.names=1)
Metabolites <-read.table(file = "Metabolites.txt", sep = "\t", header = T,row.names=1)
cor <-corr.test(Genus, Metabolites, method = "spearman",adjust="none")
cmt <-cor$r
pmt <- cor$p
head(cmt)
head(pmt)
cmt.out<-cbind(rownames(cmt),cmt)
write.table(cmt.out,file="cor.txt",sep="\t",row.names=F)
pmt.out<-cbind(rownames(pmt),pmt)
write.table(pmt.out,file="pvalue.txt",sep="\t",row.names=F)
df <-melt(cmt,value.name="cor")
df$pvalue <-as.vector(pmt)
head(df)
write.table(df,file="cor-p.txt",sep="\t")
if (!is.null(pmt)){
ssmt <- pmt< 0.01
pmt[ssmt] <-'**'
smt <- pmt >0.01& pmt <0.05
pmt[smt] <- '*'
pmt[!ssmt&!smt]<- ''
} else {
pmt <- F
}
mycol<-colorRampPalette(c("blue","white","tomato"))(800)
pheatmap(cmt,scale = "none",cluster_row = T, cluster_col = T, border=NA,
display_numbers = pmt,fontsize_number = 12, number_color = "white",
cellwidth = 20, cellheight =20,color=mycol)
