# Supplementary material for: Microbiota profiling reveals alteration of gut microbial neurotransmitters in a mouse model of autism-associated 16p11.2 microduplication
Source: Front Microbiol. 2024 Mar 26;15:1331130. doi: 10.3389/fmicb.2024.1331130 (PMC11002229; doi:10.3389/fmicb.2024.1331130)
Supplement: Supplementary file 2 [file Data_Sheet_2.zip › figure4.xlsx]

## Sheet: Figure 4A
Venn diagrams of the altered KEGG pathways between the wt and 16p11.2dp/+ group
16S rRNA KEGG data
KEGG-PathwayLevel 2	P-value	FDR	Fold Change
Amino acid metabolism	0.0414006	0.098115	0.816745
Biosynthesis of other secondary metabolites	0.0923194	0.126939	0.849394
Carbohydrate metabolism	0.116838	0.142803	0.803304
Energy metabolism	0.0354823	0.098115	0.845036
Glycan biosynthesis and metabolism	0.20248	0.20248	0.891961
Lipid metabolism	0.0181536	0.098115	0.761512
Metabolism of cofactors and vitamins	0.0469977	0.098115	0.825769
Metabolism of other amino acids	0.0535173	0.098115	0.865435
Metabolism of terpenoids and polyketides	0.13099	0.144089	0.839029
Nucleotide metabolism	0.0901404	0.126939	0.836049
Xenobiotics biodegradation and metabolism	0.0360724	0.098115	0.824556
Metabolomics KEGG data
KEGG-PathwayLevel 2	Pathway	Pathway ID	Genes	K_IDs
Amino acid metabolism	Glycine, serine and threonine metabolism	ko00260	Betaine;L-Tryptophan	C00719+C00078
Amino acid metabolism	Valine, leucine and isoleucine degradation	ko00280	L-Valine	C00183
Amino acid metabolism	Valine, leucine and isoleucine biosynthesis	ko00290	L-Valine	C00183
Amino acid metabolism	Lysine degradation	ko00310	N6,N6,N6-Trimethyl-L-lysine	C03793
Amino acid metabolism	Histidine metabolism	ko00340	Histamine;L-Anserine	C00388+C01262
Amino acid metabolism	Tyrosine metabolism	ko00350	Tyramine	C00483
Amino acid metabolism	Phenylalanine metabolism	ko00360	L-Phenylalanine	C00079
Amino acid metabolism	Tryptophan metabolism	ko00380	Indoleacetic acid;L-Tryptophan	C00954+C00078
Amino acid metabolism	Phenylalanine, tyrosine and tryptophan biosynthesis	ko00400	L-Phenylalanine;L-Tryptophan	C00079+C00078
Biosynthesis of other secondary metabolites	Penicillin and cephalosporin biosynthesis	ko00311	L-Valine	C00183
Biosynthesis of other secondary metabolites	Novobiocin biosynthesis	ko00401	Novobiocin	C05080
Biosynthesis of other secondary metabolites	Staurosporine biosynthesis	ko00404	L-Tryptophan	C00078
Biosynthesis of other secondary metabolites	Biosynthesis of various alkaloids	ko00996	L-Phenylalanine;L-Tryptophan	C00079+C00078
Biosynthesis of other secondary metabolites	Biosynthesis of various other secondary metabolites	ko00997	L-Phenylalanine;L-Tryptophan	C00079+C00078
Biosynthesis of other secondary metabolites	Biosynthesis of various plant secondary metabolites	ko00999	L-Phenylalanine	C00079
Carbohydrate metabolism	Pentose phosphate pathway	ko00030	D-Ribose 5-phosphate	C00117
Carbohydrate metabolism	Pentose and glucuronate interconversions	ko00040	Ribitol	C00474
Carbohydrate metabolism	Fructose and mannose metabolism	ko00051	D-Mannitol 1-phosphate;D-Mannose	C00644+C00159
Carbohydrate metabolism	Galactose metabolism	ko00052	D-Mannose	C00159
Carbohydrate metabolism	Amino sugar and nucleotide sugar metabolism	ko00520	D-Mannose;N-Acetyl-D-glucosamine;N-Acetylneuraminic acid	C00159+C00140+C00270
Energy metabolism	Methane metabolism	ko00680	Trimethylamine N-oxide;Tyramine	C01104+C00483
Energy metabolism	Carbon fixation in photosynthetic organisms	ko00710	D-Ribose 5-phosphate	C00117
Global and overview maps	Metabolic pathways	ko01100	4-Pyridoxic acid;5-Methylcytosine;Betaine;Bilirubin;Cholic acid;Coproporphyrin III;D-Mannitol 1-phosphate;D-Mannose;D-Ribose 5-phosphate;Histamine;Indoleacetic acid;L-Anserine;Lathosterol;L-Phenylalanine;L-Tryptophan;L-Valine;N6,N6,N6-Trimethyl-L-lysine;N-Acetyl-D-glucosamine;N-Acetylneuraminic acid;Novobiocin;Phosphorylcholine;Ribitol;Trimethylamine N-oxide;Tyramine	C00847+C02376+C00719+C00486+C00695+C05770+C00644+C00159+C00117+C00388+C00954+C01262+C01189+C00079+C00078+C00183+C03793+C00140+C00270+C05080+C00588+C00474+C01104+C00483
Global and overview maps	Biosynthesis of secondary metabolites	ko01110	Bilirubin;Coproporphyrin III;D-Ribose 5-phosphate;Histamine;Lathosterol;L-Phenylalanine;L-Tryptophan;L-Valine;Novobiocin;Tyramine	C00486+C05770+C00117+C00388+C01189+C00079+C00078+C00183+C05080+C00483
Global and overview maps	Microbial metabolism in diverse environments	ko01120	4-Pyridoxic acid;D-Ribose 5-phosphate;Trimethylamine N-oxide	C00847+C00117+C01104
Global and overview maps	Carbon metabolism	ko01200	D-Ribose 5-phosphate	C00117
Global and overview maps	2-Oxocarboxylic acid metabolism	ko01210	L-Phenylalanine;L-Tryptophan;L-Valine	C00079+C00078+C00183
Global and overview maps	Biosynthesis of amino acids	ko01230	D-Ribose 5-phosphate;L-Phenylalanine;L-Tryptophan;L-Valine	C00117+C00079+C00078+C00183
Glycan biosynthesis and metabolism	O-Antigen nucleotide sugar biosynthesis	ko00541	N-Acetylneuraminic acid	C00270
Lipid metabolism	Steroid biosynthesis	ko00100	Lathosterol	C01189
Lipid metabolism	Secondary bile acid biosynthesis	ko00121	Cholic acid	C00695
Lipid metabolism	Glycerophospholipid metabolism	ko00564	Diethanolamine;Phosphorylcholine	C06772+C00588
Membrane transport	ABC transporters	ko02010	Betaine;D-Mannose;L-Phenylalanine;L-Valine;Maltotriose;N-Acetyl-D-glucosamine	C00719+C00159+C00079+C00183+C01835+C00140
Membrane transport	Phosphotransferase system (PTS)	ko02060	D-Mannitol 1-phosphate;D-Mannose;N-Acetyl-D-glucosamine	C00644+C00159+C00140
Metabolism of cofactors and vitamins	Riboflavin metabolism	ko00740	Ribitol	C00474
Metabolism of cofactors and vitamins	Vitamin B6 metabolism	ko00750	4-Pyridoxic acid;D-Ribose 5-phosphate	C00847+C00117
Metabolism of cofactors and vitamins	Pantothenate and CoA biosynthesis	ko00770	L-Valine	C00183
Metabolism of cofactors and vitamins	Porphyrin metabolism	ko00860	Bilirubin;Coproporphyrin III	C00486+C05770
Metabolism of other amino acids	beta-Alanine metabolism	ko00410	L-Anserine	C01262
Metabolism of other amino acids	Phosphonate and phosphinate metabolism	ko00440	D-Ribose 5-phosphate	C00117
Metabolism of other amino acids	Cyanoamino acid metabolism	ko00460	L-Phenylalanine;L-Valine	C00079+C00183
Metabolism of other amino acids	D-Amino acid metabolism	ko00470	L-Phenylalanine	C00079
Nucleotide metabolism	Purine metabolism	ko00230	D-Ribose 5-phosphate	C00117
Nucleotide metabolism	Pyrimidine metabolism	ko00240	5-Methylcytosine	C02376
Signal transduction	Two-component system	ko02020	Trimethylamine N-oxide	C01104
Translation	Aminoacyl-tRNA biosynthesis	ko00970	L-Phenylalanine;L-Tryptophan;L-Valine	C00079+C00078+C00183
Overlapping KEGG data
KEGG-PathwayLevel 2	Pathway	Pathway ID	Genes	K_IDs
Amino acid metabolism	Glycine, serine and threonine metabolism	ko00260	Betaine;L-Tryptophan	C00719+C00078
Amino acid metabolism	Valine, leucine and isoleucine degradation	ko00280	L-Valine	C00183
Amino acid metabolism	Valine, leucine and isoleucine biosynthesis	ko00290	L-Valine	C00183
Amino acid metabolism	Lysine degradation	ko00310	N6,N6,N6-Trimethyl-L-lysine	C03793
Amino acid metabolism	Histidine metabolism	ko00340	Histamine;L-Anserine	C00388+C01262
Amino acid metabolism	Tyrosine metabolism	ko00350	Tyramine	C00483
Amino acid metabolism	Phenylalanine metabolism	ko00360	L-Phenylalanine	C00079
Amino acid metabolism	Tryptophan metabolism	ko00380	Indoleacetic acid;L-Tryptophan	C00954+C00078
Amino acid metabolism	Phenylalanine, tyrosine and tryptophan biosynthesis	ko00400	L-Phenylalanine;L-Tryptophan	C00079+C00078
Energy metabolism	Methane metabolism	ko00680	Trimethylamine N-oxide;Tyramine	C01104+C00483
Energy metabolism	Carbon fixation in photosynthetic organisms	ko00710	D-Ribose 5-phosphate	C00117
Glycan biosynthesis and metabolism	O-Antigen nucleotide sugar biosynthesis	ko00541	N-Acetylneuraminic acid	C00270
Lipid metabolism	Steroid biosynthesis	ko00100	Lathosterol	C01189
Lipid metabolism	Secondary bile acid biosynthesis	ko00121	Cholic acid	C00695
Lipid metabolism	Glycerophospholipid metabolism	ko00564	Diethanolamine;Phosphorylcholine	C06772+C00588
Metabolism of cofactors and vitamins	Riboflavin metabolism	ko00740	Ribitol	C00474
Metabolism of cofactors and vitamins	Vitamin B6 metabolism	ko00750	4-Pyridoxic acid;D-Ribose 5-phosphate	C00847+C00117
Metabolism of cofactors and vitamins	Pantothenate and CoA biosynthesis	ko00770	L-Valine	C00183
Metabolism of cofactors and vitamins	Porphyrin metabolism	ko00860	Bilirubin;Coproporphyrin III	C00486+C05770

## Sheet: Figure 4B
Differentially expressed metabolites associated with the neurotransmitter network between the 16p11.2dp/+ and WT groups
metabolites	wt1	wt2	wt3	wt4	wt5	wt6	wt7	wt8	wt9	wt10	16p11.2dp/+1	16p11.2dp/+2	16p11.2dp/+3	16p11.2dp/+4	16p11.2dp/+5	16p11.2dp/+6	16p11.2dp/+7	16p11.2dp/+8	16p11.2dp/+9	16p11.2dp/+10	P-value	fold change	VIP
1-Palmitoylglycerol	12085.1	24414.6	43253.9	13623.8	42443.9	14813	20961.1	13652.8	24598	50299.3	11080.7	16570.2	23190.9	15696.6	12669.2	14964.3	15064.8	11869.3	34322.5	9905.29	0.0764078	0.635544	1.5483
1-Stearoyl-rac-glycerol	7890.05	12687.8	13196.4	6296.84	23185	14761.6	5732.92	6840.54	13391.1	31394.6	7790.14	7296.51	7787.85	5990.38	6305.74	3166.25	4467.23	4695.38	20320.7	4075.02	0.0496964	0.531074	1.70293
2-Ethoxyethanol	73115.6	10265.9	8443.3	9468.41	18141.7	16283.2	81492.5	86972.9	11292.9	74721.8	10957.9	7931.75	13835	8012.48	10254.1	9522.35	12552.5	12879.2	63478.7	8563.94	0.0737591	0.404891	1.6018
3-Aminosalicylic acid	6329.07	8806.5	12633.5	27522.1	15139.1	3732.75	7525.84	11358.4	15503.9	11468.7	33219.3	9701.28	14901	17364.6	29561.7	24714.7	17901.2	27636.1	8611.37	25940.9	0.0168953	1.74598	2.02295
3-Hydroxy-4-methoxycinnamic acid	73473.9	80769.8	68420	92254.9	50548.3	49199.2	149206	66677	7894.47	36337.8	77995	80645.6	111522	61557.7	135757	133364	52801.9	73301.5	167236	116710	0.0599923	1.4981	1.67639
4-Pyridoxic acid	1.16275e+06	680519	1.31726e+06	1.23734e+06	1.0148e+06	1.11698e+06	1.74001e+06	1.36553e+06	1.92512e+06	2.21716e+06	1.76754e+06	2.03709e+06	2.10255e+06	2.43681e+06	1.03412e+06	1.42007e+06	1.78059e+06	1.54868e+06	1.23504e+06	2.00414e+06	0.0879139	1.26051	1.58408
5-Methylcytosine	37772	29328.9	48073.7	24929.7	28515.5	38729.9	34730.3	27321.4	80593.5	31084.2	25975.3	18441.2	19567.9	19544.8	26491.8	19082.6	38059.6	20537.5	31315.1	19405.2	0.0200352	0.625647	1.96064
Acetyl-DL-Leucine	12164.4	37714	28916.2	17374.4	110399	24993.1	38469	18516	42976.1	15724	25376.7	17775	15158.6	16306.1	19251.9	9396.45	13818.6	16869.3	19210.7	19155	0.0719826	0.496243	1.56235
Acetylglycine	9635.72	75742.4	12461.2	35974.2	10900.7	37576.9	126237	74300.5	36878.9	134626	39157.9	154482	218631	151746	114950	67050.7	149043	60873.4	45555.4	15452.8	0.0845021	1.83453	1.64185
Aesculin	26287.1	3881.01	16075.2	5729.73	10016.6	24745.8	18160.3	7258.43	22788.6	13011.8	13773	8476.06	5703.1	5581.98	8990.61	7987.26	7406.17	8988.52	2807.01	7008.32	0.0174003	0.518551	1.9978
all cis-(6,9,12)-Linolenic acid	123917	82391.7	127896	72921.8	73299.9	115890	146927	81118.8	76413.9	100317	59187.6	95940.3	65224.3	79714.7	72890	72560.9	113589	53821.6	83010.9	64234.9	0.0299113	0.759345	1.84842
Betaine	75671.9	185236	222334	310016	214998	211727	79506.1	81145.3	69665.7	328079	69881.1	69686.4	180935	64277.4	47876.4	68841.2	78086.1	204575	98091	72543.6	0.0307324	0.53689	1.95577
Bilirubin	78399.4	33585.7	29499.4	82991.1	33427.4	43949	24531.2	27174.1	30895.9	23644.8	73497	83881.8	162057	159011	34844	122782	54650.9	62600.5	44020.8	35431.1	0.0208347	2.04063	1.95233
Cholic acid	985969	216971	753653	583923	676835	1.25919e+06	226967	821795	1.08109e+06	1.4294e+06	104161	850134	471486	686558	357490	248906	1.0927e+06	450624	115672	344978	0.0560892	0.587708	1.73955
Coproporphyrin III	5199.48	11517.6	6640.03	8954.64	4826.7	4881.6	13268.3	24784.6	6386.28	4158.18	25252.7	21053.2	5229.49	36710	16320.1	14940	21875.9	6275.39	6468.34	29488	0.0279512	2.02624	1.89928
Diethanolamine	53520	32876	48801.2	49267.8	25675.4	26689.9	49004.3	35090.5	62957.4	47676.5	33133.4	32975.9	32546.3	38916.3	31416.9	21765.7	30209.3	23857.6	31753.2	42883.5	0.0193329	0.740242	2.04521
D-Mannitol 1-phosphate	193737	58830	103227	160575	44268.8	130612	292117	113056	270693	78291.2	415854	221882	289527	336994	198856	162681	87554.4	258670	122880	292740	0.0361749	1.65188	1.94552
D-Mannose	49426.2	28771	122321	28298.8	136842	148183	62348.7	31225.9	50296.3	160775	47294	43017.9	35018.8	55588.8	36483.8	47864.9	53862.3	38590.5	84612.9	39908.8	0.0721362	0.589188	1.56108
D-Quinovose	36255.8	11141.2	34755.4	32888	38869.2	56745.7	52676	24161.7	47953.5	26955.8	47995.2	15276.3	51532.1	46593.8	51418.5	52196.5	79491.7	37030.9	52213.9	75326	0.0554505	1.40472	1.74694
D-Ribose 5-phosphate	32398.2	43785.2	73054.7	26822.3	44763.9	46740	57001.2	35894.9	38732.2	28344	43947.6	42116.4	78124.3	49819.8	38140.9	50282.7	59163.4	71321.6	48138.8	51966.8	0.0957901	1.24673	1.59488
Enterodiol	22655.3	18304.4	27101.7	22310.5	20701.5	17671.3	40802	39526.8	30064.3	22544.9	26006.7	31956.7	54594.9	40235.9	41286.1	26495.9	53204.8	65946.8	26601.1	24792	0.0249671	1.49464	1.99675
Gemcitabine	5968.48	14418	7414.88	8339.07	7880.82	12890.1	6228.31	4151.12	10108.2	7093.85	4846.29	5275.48	6749.66	9194.63	7765.09	2033.88	6863.89	6170.56	2563.26	6318.39	0.042396	0.683859	1.7426
His-Met	12642.2	4859.89	7354.99	14060.2	13356.7	10500.8	6958.29	16080.2	15981.1	10986.9	11403.9	22827.5	10930.6	31301.7	10178.7	15768.6	14819.4	17918	25358.7	18142.3	0.0165344	1.58404	2.01724
His-Pro	24591.5	24908.8	22185.8	34707.7	18176.9	7501.8	18263.8	27427	29214.3	28286.5	23171.1	23410.1	26502.5	31384.6	39917.3	34317.6	31004.4	46203.9	34903.4	33050	0.0148781	1.3766	2.03629
Histamine	38548	56174.8	27847.1	153646	4034.89	4396.86	8519.24	73407.7	56131.7	29866.8	316766	300338	159024	121308	161608	81563.6	172092	250964	18413.2	283894	0.000666285	4.12303	2.68083
His-Val	8175.28	9611.54	7915.53	5921.36	3258.33	6544.16	8811.73	7714.18	12080.6	6444.53	13016.1	13435.2	7972.71	9615.26	18421.7	7396.66	10915.6	12533.1	10610.8	12545.7	0.00489682	1.52284	2.43529
Ile-Ile	31335.6	47116.4	43841.3	32142	44011.6	36334.3	41771.8	31150.8	32748.8	24110.5	48311	55185.3	43543.3	45251.2	42653.4	42888.2	36475.8	57388.8	68440.1	67349.3	0.00299708	1.39204	2.48303
Indoleacetic acid	3626.68	3951.2	6780.52	8293.94	3687.23	8980.37	5729.14	2341.3	5011.85	4115.2	14598.6	16180	8845.01	3811.38	3834.98	4695.35	15204.7	6693.87	6750.02	11460.4	0.0294911	1.75321	1.92319
ketoisocaproic acid	1.11569e+06	1.98976e+06	1.76661e+06	1.46595e+06	439663	1.34552e+06	3.18047e+06	1.84769e+06	867782	982744	2.69144e+06	2.35588e+06	2.98237e+06	1.35971e+06	2.08612e+06	1.59081e+06	1.32984e+06	2.42981e+06	2.69303e+06	1.57506e+06	0.0636143	1.40609	1.78815
L-Anserine	74720	109195	78226.7	67347.6	71206.2	38778.3	40753.8	75855.1	40133.4	48273.9	128405	92644.8	88655.9	95317.3	38351.5	89714	84986.2	76200.6	81632.2	96886.3	0.0347444	1.35424	1.80106
Lathosterol	566969	391490	583254	456403	1.41261e+06	1.18364e+06	636056	745057	444606	748936	243181	433634	480816	427761	693726	650905	604270	502460	669125	330219	0.0815626	0.702481	1.52529
L-Iditol	23067.1	5404.02	15710	62158	26116.8	23444.7	28466.9	13662.2	27906.1	17084.9	62528	13769.4	10397.3	25828.2	106519	23772.5	35411.8	14597.8	122278	74760.7	0.0881016	2.01572	1.50355
Linoleoyl ethanolamide	1.29321e+06	828019	704041	1.08339e+06	636004	504160	807536	938941	566853	895841	1.15441e+06	749323	763325	963315	759941	975811	1.10448e+06	2.20542e+06	1.48869e+06	1.10201e+06	0.0748788	1.36434	1.54661
L-Phenylalanine	284167	585204	375581	361320	327957	532996	662579	360027	293807	251098	458670	233402	204132	259093	385792	235921	325579	370481	333110	316242	0.0904162	0.773885	1.52377
L-Tryptophan	137140	518021	181636	157998	216588	287557	503258	153551	116928	110536	173928	134931	115892	145723	150302	130852	184703	152163	143722	173970	0.0886316	0.631998	1.52731
L-Valine	378957	649566	561799	379511	474899	642205	816623	358558	386740	294843	466685	301360	282572	396880	456815	309687	466577	380724	403521	463630	0.0950345	0.794638	1.51993
Maltotriose	49069	61155.9	71502.2	31012.6	60195.3	54543	49030.1	57721.9	87029.7	58148.1	46953.8	118564	223439	73931.5	65594.4	114868	59287.2	25799.4	227390	114635	0.0425016	1.84751	1.762
Malvidin 3-O-glucoside cation	113982	43948.2	59445.4	95666.3	56085.4	39090.7	49682.2	61252.6	96051.3	65093.1	92383.1	129011	88994.5	81847.9	235136	69108.8	116297	37584.9	141106	88502.5	0.0469344	1.5875	1.7171
Myristoleic acid	40455.2	91250.4	62252.3	184448	124737	40569.4	57514.3	78020	86382.1	24287.6	173867	48882.7	71654.1	40587.7	151822	262986	97487.6	169163	125584	537800	0.0837478	2.1266	1.50527
N6,N6,N6-Trimethyl-L-lysine	26196.5	5869.54	13477.9	37434.4	16292.4	24293.3	20685.8	27064	25608.6	14759.9	29212.5	19707	30872.3	32365.4	35067.2	27576	38444.4	23609.3	13714.9	26597	0.0889534	1.30935	1.48242
N-Acetylaspartate	71140.5	40324.8	63879.8	222321	115596	235972	194399	94903.8	158202	246747	75547.6	38044.2	69009.6	61164.8	100710	127785	73910	139243	99459.6	126437	0.0602209	0.631326	1.62822
N-Acetylcadaverine	125000	113590	71823.3	155958	77091	17833.3	41457.9	109767	178046	139502	118522	130835	188224	191752	269062	245338	196988	186775	67017.3	178033	0.00750421	1.7208	2.2064
N-Acetyl-D-glucosamine	47249.2	46591.7	82226.9	48804.1	72467.9	105932	81680.5	61604.2	34912.8	38520.8	51904.2	40530.7	37542.3	39357.7	62327.5	44795.4	47075.6	55805.3	45956.1	45779.7	0.0677597	0.75981	1.58332
N-Acetyl-DL-methionine	7357.66	5345.05	5676.7	5552.25	7823.58	7832.7	4887.61	8142.67	13699.4	3672.06	11606.6	6825.87	11801.9	8878.84	7047.04	8970.51	13641	12414.6	10857.2	15624.7	0.00774959	1.53834	2.23631
N-Acetylmannosamine	325286	178207	508284	283196	494166	655293	440007	381559	253508	255985	246271	254943	264157	249271	377410	316540	274380	359662	274968	303923	0.0958856	0.773814	1.45561
N-Acetylneuraminic acid	1.18494e+06	788851	1.88959e+06	1.12221e+06	2.56808e+06	4.0896e+06	3.57179e+06	1.58383e+06	758022	2.06005e+06	1.03529e+06	1.36618e+06	1.04915e+06	1.28465e+06	1.03997e+06	1.97485e+06	1.01031e+06	1.29942e+06	1.34979e+06	1.29768e+06	0.0803767	0.64777	1.54183
N-Oleoylethanolamine	524694	238251	257595	338728	275622	230942	354596	405312	211545	292938	458666	262603	239124	374657	386773	363970	403950	703159	543033	333352	0.0915903	1.3	1.47511
Novobiocin	41105.6	7362.49	44160.4	13004.9	28894	103971	36521.5	15005.1	15442.9	18305.4	11749.4	8227.2	11736	15367.2	14395.3	15986.3	4915.3	13263.2	13764	15560.4	0.0401346	0.385962	1.76354
Phe-Gly	3741.71	11464.1	5482.91	6339.04	5098.82	9243.5	20412.5	9587.72	13319	9679.17	9350.36	7541.43	3130.32	5032.71	5713.93	8083.33	5018.66	9323.89	5665.12	5215.76	0.0884209	0.678993	1.61369
Phosphorylcholine	315375	398278	147418	416340	92586.7	283352	1.23088e+06	370184	736201	413266	793171	1.09992e+06	905014	1.02724e+06	663963	312994	889519	500452	1.09278e+06	1.0144e+06	0.00904199	1.88458	2.36604
Pro-Glu	18994.1	43941.5	34512.8	27154.4	59961.3	29653.5	35622.2	26554.4	27232.3	35534.3	43258.6	19714	13992.1	17757.5	33982.5	17773.7	13409.5	27617.6	18815.2	12510.5	0.0220664	0.645214	1.93274
Pro-Ser	34122.7	37528.2	37307.2	57542.5	27134.1	50288.8	17607.4	31058.3	35389.3	31190.9	35475.3	44159.7	37830	58954	40694.8	62268.2	47580.2	71172.6	37613.3	42202.4	0.0359444	1.33071	1.79095
Ribitol	50411.2	10669.1	32979.9	54992.4	31884.6	31972.1	66105.7	35066.2	58283.8	39172.5	37805.6	29425.1	43748.1	57426.6	100628	44845.9	86432	46090.8	60832.2	72470.4	0.0723736	1.40863	1.60926
Trimethylamine N-oxide	5339.2	4577.14	3426.04	5457.94	2324.52	2742.16	4452.78	3489.8	5306.92	3405.66	4044.23	3521.81	4657.05	5980.97	6153.91	4798	4337.11	6049.57	6905.36	5933.41	0.0290446	1.29266	1.86328
Tyramine	7481.62	21647.6	6714.07	71941.7	9808.42	22441.3	126745	9790.97	81339.7	6452.74	26544.8	7691.47	3641.42	25263.4	13266.1	10565.3	8597.52	12837.2	7723.05	8743.64	0.0930075	0.342718	1.50502
Note: these p-values and fold change were calculated in Graphpad, VIP were calculated in SIMCA.

## Sheet: Figure 4C
Heatmap of the Spearman’s correlation between histamine and diff-metabolites
p-value
	Histamine	Phosphorylcholine	Betaine	Bilirubin	N-Acetylcadaverine	Maltotriose	D-Mannitol 1-phosphate	Malvidin 3-O-glucoside cation	Pro-Glu	5-Methylcytosine	1-Stearoyl-rac-glycerol	Coproporphyrin III	His-Val	3-Aminosalicylic acid	Novobiocin	N-Acetyl-DL-methionine	His-Met	Indoleacetic acid	Aesculin
Histamine		0.0555188	0.0434934	0.0182849	0.00249284	0.879931	0.0207797	0.0923416	0.0830713	0.00199871	0.00437051	0.00347281	0.00143681	0.00105094	0.000728485	0.0634408	0.135252	0.0419543	0.166474
correlation value (r)
	Histamine	Phosphorylcholine	Betaine	Bilirubin	N-Acetylcadaverine	Maltotriose	D-Mannitol 1-phosphate	Malvidin 3-O-glucoside cation	Pro-Glu	5-Methylcytosine	1-Stearoyl-rac-glycerol	Coproporphyrin III	His-Val	3-Aminosalicylic acid	Novobiocin	N-Acetyl-DL-methionine	His-Met	Indoleacetic acid	Aesculin
Histamine	1	0.434586	-0.455639	0.521805	0.637594	0.0360902	0.512782	0.386466	-0.396992	-0.64812	-0.609023	0.621053	0.663158	0.676692	-0.691729	0.422556	0.345865	0.458647	-0.321805
Note: Heatmap of the Spearman’s correlation between histamine and diff-metabolites was used R package
R script
library(psych)
library(pheatmap)
library(reshape2)
Genus <-read.table(file = "Genus.txt", sep = "\t", header = T,row.names=1)
Metabolites <-read.table(file = "Metabolites.txt", sep = "\t", header = T,row.names=1)
cor <-corr.test(Genus, Metabolites, method = "spearman",adjust="none")
cmt <-cor$r
pmt <- cor$p
head(cmt)
head(pmt)
cmt.out<-cbind(rownames(cmt),cmt)
write.table(cmt.out,file="cor.txt",sep="\t",row.names=F)
pmt.out<-cbind(rownames(pmt),pmt)
write.table(pmt.out,file="pvalue.txt",sep="\t",row.names=F)
df <-melt(cmt,value.name="cor")
df$pvalue <-as.vector(pmt)
head(df)
write.table(df,file="cor-p.txt",sep="\t")
if (!is.null(pmt)){
ssmt <- pmt< 0.01
pmt[ssmt] <-'**'
smt <- pmt >0.01& pmt <0.05
pmt[smt] <- '*'
pmt[!ssmt&!smt]<- ''
} else {
pmt <- F
}
mycol<-colorRampPalette(c("blue","white","tomato"))(800)
pheatmap(cmt,scale = "none",cluster_row = T, cluster_col = T, border=NA,
display_numbers = pmt,fontsize_number = 12, number_color = "white",
cellwidth = 20, cellheight =20,color=mycol)

## Sheet: Figure 4D
Heatmap of the Spearman’s correlation between histamine and diff-bacterias
p-value
	Betaine	Bilirubin	N-Acetylcadaverine	D-Mannitol 1-phosphate	5-Methylcytosine	1-Stearoyl-rac-glycerol	Coproporphyrin III	His-Val	3-Aminosalicylic acid	Novobiocin	Indoleacetic acid	Histamine
Romboutsia	0.13919	0.251669	0.235144	0.0634627	0.131778	0.216774	0.0408112	0.00300352	0.38384	0.0202245	0.211704	0.00467885
Oscillospiraceae NK4A214 group	0.0111328	0.0676605	0.0234115	0.028645	0.00632057	0.0623424	0.0578317	0.00389576	0.0598048	0.195807	0.77357	0.000160702
Faecalibaculum	0.105411	0.737383	0.0219601	0.662306	0.0379635	0.0115636	0.0417285	0.167845	0.134539	0.215286	0.787117	0.135474
Lachnospiraceae UCG-001	0.3562	0.0856626	0.0155253	0.436234	0.145697	0.680239	0.640578	0.313733	0.0271429	0.236781	0.388457	0.0554144
Prevotellaceae UCG-001	0.11798	0.0130826	0.03488	0.714638	0.131663	0.0634408	0.19758	0.172837	0.222035	0.16439	0.103841	0.150299
Monoglobus	0.104631	0.280202	0.130338	0.050434	0.230735	0.468791	0.109451	0.0358934	0.489725	0.0395551	0.137889	0.0243225
Candidatus Stoquefichus	0.0738768	0.315463	0.0299723	0.187321	0.0634667	0.0714603	0.0195505	0.247498	0.0174622	0.21998	0.371269	0.0460081
Turicibacter	0.364004	0.114429	0.0125485	0.564181	0.0726611	0.41267	0.766297	0.241826	0.194549	0.130338	0.397335	0.124871
Ruminiclostridium	0.0562436	0.0656171	0.00222025	0.253644	0.0355549	0.153666	0.127113	0.054233	0.0997661	0.00168253	0.921125	0.0015667
Defluviitaleaceae UCG-011	0.00588684	0.0547693	0.0160983	0.0857695	0.00996797	0.0217251	0.00693153	0.00277616	0.0592298	0.032174	0.39874	0.000809742
Anaerotruncus	0.0672686	0.110996	0.216574	0.0667085	0.00596863	0.244804	0.0514806	0.0140064	0.151057	0.134539	0.875979	0.00647918
Ruminococcus	0.0507346	0.263086	0.0472412	0.12997	0.114479	0.03576	0.0423511	0.117801	0.578675	0.106471	0.199373	0.0678261
Coriobacteriaceae UCG-002	0.0763538	0.389787	0.0218331	0.0125485	0.0128574	0.00296536	0.00415521	0.00555614	0.0281791	0.0270313	0.16894	0.000247021
Eubacterium siraeum group	0.000283562	0.621054	0.0181636	0.109303	0.257605	0.0744838	0.0208745	0.005913	0.0876412	0.353875	0.435126	0.0331416
correlation value (r)
	Betaine	Bilirubin	N-Acetylcadaverine	D-Mannitol 1-phosphate	5-Methylcytosine	1-Stearoyl-rac-glycerol	Coproporphyrin III	His-Val	3-Aminosalicylic acid	Novobiocin	Indoleacetic acid	Histamine
Romboutsia	0.342629	-0.268879	-0.278098	-0.422525	0.348775	0.288853	-0.460936	-0.62841	-0.205885	0.514712	-0.291926	-0.605363
Oscillospiraceae NK4A214 group	0.554721	-0.416607	-0.504155	-0.48906	0.588683	0.424154	-0.430946	-0.615099	-0.427928	0.301889	-0.0686797	-0.745666
Faecalibaculum	0.372869	-0.0800115	-0.508811	-0.104093	0.466863	0.552312	-0.459095	-0.320823	-0.346458	0.28975	0.0644753	-0.345681
Lachnospiraceae UCG-001	0.21784	-0.393966	-0.533013	-0.184469	0.337421	0.0982598	0.111238	-0.237307	-0.493153	0.277167	-0.203936	-0.434753
Prevotellaceae UCG-001	-0.360902	0.544361	0.473684	0.087218	-0.348872	-0.422556	0.300752	0.317293	0.285714	-0.323308	0.374436	0.333835
Monoglobus	0.373646	-0.253827	-0.349997	-0.443014	0.280628	0.171845	-0.368916	-0.471393	-0.163963	0.46351	-0.343691	-0.501347
Candidatus Stoquefichus	0.40833	-0.236485	-0.485582	-0.30743	0.422519	0.411483	-0.517113	-0.271169	-0.524996	0.286935	-0.21126	-0.450897
Turicibacter	-0.214413	0.364186	0.547068	0.137161	-0.409907	-0.193917	0.0709454	0.274322	0.3027	-0.349997	0.200224	0.354727
Ruminiclostridium	0.433434	-0.419452	-0.643159	-0.267804	0.472152	0.331259	-0.35277	-0.43666	-0.378582	0.656066	0.0236614	-0.659292
Defluviitaleaceae UCG-011	0.592707	-0.435791	-0.530562	-0.393843	0.561634	0.509588	-0.583385	-0.632324	-0.428799	0.480069	-0.19964	-0.687477
Anaerotruncus	0.417147	-0.367431	-0.288974	-0.417924	0.59193	0.272661	-0.441228	-0.539883	-0.333252	0.346458	-0.0372869	-0.587269
Ruminococcus	0.442499	-0.262734	-0.448644	-0.350311	0.36414	0.471691	-0.457863	-0.361067	-0.132135	0.371822	-0.299608	-0.416379
Eubacterium siraeum group	0.726798	-0.117737	-0.522268	-0.369059	0.265662	0.40755	-0.512456	-0.592457	-0.391701	0.218869	-0.184907	-0.477739
Note: Heatmap of the Spearman’s correlation between histamine and diff-bacterias was used R package
R script
library(psych)
library(pheatmap)
library(reshape2)
Genus <-read.table(file = "Genus.txt", sep = "\t", header = T,row.names=1)
Metabolites <-read.table(file = "Metabolites.txt", sep = "\t", header = T,row.names=1)
cor <-corr.test(Genus, Metabolites, method = "spearman",adjust="none")
cmt <-cor$r
pmt <- cor$p
head(cmt)
head(pmt)
cmt.out<-cbind(rownames(cmt),cmt)
write.table(cmt.out,file="cor.txt",sep="\t",row.names=F)
pmt.out<-cbind(rownames(pmt),pmt)
write.table(pmt.out,file="pvalue.txt",sep="\t",row.names=F)
df <-melt(cmt,value.name="cor")
df$pvalue <-as.vector(pmt)
head(df)
write.table(df,file="cor-p.txt",sep="\t")
if (!is.null(pmt)){
ssmt <- pmt< 0.01
pmt[ssmt] <-'**'
smt <- pmt >0.01& pmt <0.05
pmt[smt] <- '*'
pmt[!ssmt&!smt]<- ''
} else {
pmt <- F
}
mycol<-colorRampPalette(c("blue","white","tomato"))(800)
pheatmap(cmt,scale = "none",cluster_row = T, cluster_col = T, border=NA,
display_numbers = pmt,fontsize_number = 12, number_color = "white",
cellwidth = 20, cellheight =20,color=mycol)
