# Supplementary material for: Microbiota profiling reveals alteration of gut microbial neurotransmitters in a mouse model of autism-associated 16p11.2 microduplication
Source: Front Microbiol. 2024 Mar 26;15:1331130. doi: 10.3389/fmicb.2024.1331130 (PMC11002229; doi:10.3389/fmicb.2024.1331130)
Supplement: Supplementary file 2 [file Data_Sheet_2.zip › metabolites.xlsx]

## Sheet: Sheet1
name	wt1	wt2	wt3	wt4	wt5	wt6	wt7	wt8	wt9	wt10	16p11.2dp/+1	16p11.2dp/+2	16p11.2dp/+3	16p11.2dp/+4	16p11.2dp/+5	16p11.2dp/+6	16p11.2dp/+7	16p11.2dp/+8	16p11.2dp/+9	16p11.2dp/+10
M255T42	7.34533e+06	2.2751e+07	6.34387e+06	9.42346e+06	1.38317e+07	1.55088e+07	7.05524e+06	1.41535e+07	1.27924e+07	1.75976e+07	1.23357e+07	9.58736e+06	1.27904e+07	9.85453e+06	1.74513e+07	2.23997e+07	1.00039e+07	2.12071e+07	1.47919e+07	1.10926e+07
M175T530	1.85958e+06	9.85367e+06	3.45532e+06	1.86008e+06	1.4406e+06	1.44881e+06	4.26075e+06	1.24093e+06	2.98445e+06	1.10373e+06	8.31172e+06	2.31826e+06	2.85674e+06	3.83956e+06	1.69755e+06	2.52264e+06	2.58155e+06	3.03729e+06	1.85984e+06	3.69367e+06
M136T158_2	2.94294e+06	6.79972e+06	4.34019e+06	3.42833e+06	3.34313e+06	7.01274e+06	2.75376e+06	5.291e+06	2.07279e+06	4.26331e+06	8.09579e+06	3.19368e+06	3.22848e+06	5.15669e+06	4.22006e+06	4.19051e+06	8.53476e+06	3.93388e+06	3.22738e+06	3.62357e+06
M295T45	1.18741e+06	5.60496e+06	3.58591e+06	1.49995e+06	1.88769e+06	1.7019e+06	2.61789e+06	2.50431e+06	1.65891e+06	4.72138e+06	2.12553e+06	4.57264e+06	3.84424e+06	1.70377e+06	1.08329e+06	5.06108e+06	959353	97630.9	1.38936e+06	1.39148e+06
M265T355	1.63155e+06	5.06913e+06	3.31035e+06	6.69989e+06	4.15711e+06	3.99567e+06	1.41913e+06	2.7395e+06	5.8781e+06	2.61782e+06	1.6563e+06	3.66807e+06	5.25857e+06	3.03367e+06	1.68154e+06	4.49331e+06	2.46187e+06	8.3786e+06	1.16051e+06	4.27163e+06
M252T140	3.49147e+06	4.85657e+06	3.95227e+06	4.05401e+06	1.94775e+06	1.03875e+07	3.18191e+06	2.74075e+06	2.02153e+06	3.39077e+06	5.19843e+06	1.13213e+06	1.48048e+06	3.20656e+06	8.99741e+06	4.89968e+06	7.08768e+06	6.81498e+06	3.18511e+06	3.83001e+06
M114T167	106958	4.3697e+06	193960	187183	85309.9	188471	385794	126237	103701	87424.1	118169	156863	113703	111318	93953.1	238118	95882	310112	131740	144641
M131T128_2	729121	3.76596e+06	729190	622582	347437	319673	2.62691e+06	1.05097e+06	1.33225e+06	969693	1.0345e+06	2.2603e+06	1.92863e+06	995574	517245	794007	332541	500497	608320	809324
M496T192	1.91286e+06	3.1403e+06	3.15564e+06	2.24595e+06	1.24388e+06	2.61556e+06	988481	1.4058e+06	710477	909260	1.04829e+06	1.49067e+06	1.82537e+06	1.09285e+06	1.41303e+06	2.89786e+06	1.81806e+06	1.31181e+06	2.57968e+06	2.29224e+06
M165T158_2	1.70393e+06	2.72181e+06	1.07591e+07	1.37952e+06	2.66627e+06	580101	2.27714e+06	2.16362e+06	1.09289e+06	944140	461961	4.62169e+06	2.90313e+06	1.87863e+06	552865	2.16371e+06	1.50236e+06	2.35633e+06	1.55693e+06	2.08099e+06
M303T38_2	2.59061e+06	2.59087e+06	3.30155e+06	2.55923e+06	2.66191e+06	4.21759e+06	2.54428e+06	4.17002e+06	2.23171e+06	2.84304e+06	3.29612e+06	2.89198e+06	2.9665e+06	1.82316e+06	2.09324e+06	2.58642e+06	2.5987e+06	2.7586e+06	4.22105e+06	2.97427e+06
M327T38_2	1.06922e+06	2.45582e+06	1.04815e+06	1.35726e+06	902705	1.04719e+06	645577	1.1195e+06	843568	892893	654473	1.0212e+06	1.04045e+06	800756	697277	2.1835e+06	1.01806e+06	2.07938e+06	1.27157e+06	1.56557e+06
M151T216_2	3.00213e+06	2.35342e+06	4.48961e+06	4.68619e+06	4.75164e+06	5.85293e+06	6.20988e+06	4.18541e+06	7.17446e+06	4.76364e+06	5.60643e+06	3.63733e+06	4.65324e+06	5.2401e+06	6.93526e+06	3.26332e+06	4.03318e+06	5.76721e+06	4.58274e+06	4.39019e+06
M165T115	203197	2.3508e+06	338851	352753	364843	133944	1.79851e+06	575391	370734	527976	302722	1.36153e+06	1.02069e+06	576400	223751	834097	279521	750143	304485	408305
M193T158	1.18066e+06	2.20781e+06	2.87726e+06	2.00496e+06	2.18015e+06	1.58063e+06	2.52428e+06	1.94699e+06	964350	1.8214e+06	1.32955e+06	2.05241e+06	2.7537e+06	2.16244e+06	957663	2.85625e+06	1.68678e+06	2.9274e+06	1.9349e+06	2.2856e+06
M129T55_2	1.11569e+06	1.98976e+06	1.76661e+06	1.46595e+06	439663	1.34552e+06	3.18047e+06	1.84769e+06	867782	982744	2.69144e+06	2.35588e+06	2.98237e+06	1.35971e+06	2.08612e+06	1.59081e+06	1.32984e+06	2.42981e+06	2.69303e+06	1.57506e+06
M253T41	659825	1.90775e+06	456412	981185	567434	844042	645464	646969	972616	533282	600403	454844	434143	695208	936853	1.53214e+06	802454	680885	502992	653977
M124T292_2	6.15058e+06	1.79007e+06	3.06869e+06	528855	3.54954e+06	1.57976e+06	2.43153e+06	3.07888e+06	382191	687747	1.11318e+06	1.02801e+06	1.13258e+06	2.49373e+06	966887	1.55035e+06	6.93643e+06	540468	3.79725e+06	1.25891e+06
M297T55	3.321e+06	1.56825e+06	1.32063e+06	1.97737e+06	1.27103e+06	1.90397e+06	3.1598e+06	2.33602e+06	6.15424e+06	4.02051e+06	3.95736e+06	2.13173e+06	1.56381e+06	2.81405e+06	3.49291e+06	1.92344e+06	3.57448e+06	2.70194e+06	2.22887e+06	2.89176e+06
M241T44	6.73443e+06	1.49645e+06	2.16193e+06	3.70941e+06	4.19967e+06	4.7632e+06	3.35492e+06	2.97105e+06	3.56215e+06	7.18107e+06	3.00102e+06	2.15062e+06	5.30828e+06	2.7705e+06	8.69385e+06	5.92643e+06	5.96409e+06	2.59819e+06	5.84213e+06	8.49605e+06
M759T126	920343	1.43946e+06	1.06662e+06	1.14697e+06	146494	768609	5.066e+06	1.30051e+06	2.64224e+06	1.71419e+06	2.03487e+06	2.33309e+06	2.29821e+06	3.17648e+06	1.61541e+06	1.25804e+06	896358	1.17315e+06	1.39209e+06	2.25197e+06
M233T30	931764	1.41116e+06	2.10269e+06	885073	1.58727e+06	1.22577e+06	1.21241e+06	1.14411e+06	1.2015e+06	1.37483e+06	1.31246e+06	1.52883e+06	1.52293e+06	1.45069e+06	1.27531e+06	1.39162e+06	1.47325e+06	1.2278e+06	167797	650591
M241T98	922941	1.33937e+06	826078	841237	772933	857674	2.53518e+06	485900	962039	1.61997e+06	1.8349e+06	868180	661452	988666	1.48705e+06	1.11421e+06	1.1546e+06	1.83807e+06	735996	1.06787e+06
M514T176	747154	1.29598e+06	534916	462831	374099	418435	542783	859047	303383	230427	261591	555049	531411	641287	277810	1.11547e+06	1.56985e+06	502582	249224	1.04018e+06
M180T299_2	517996	1.2608e+06	778128	750124	626328	993455	2.10466e+06	618072	975804	439200	824741	485568	494359	621548	793030	677311	712505	712007	590154	940802
M473T30	687491	1.25057e+06	536726	638757	476069	875348	116358	846998	1.03524e+06	1.37838e+06	461206	1.09976e+06	851874	651256	441558	891925	718800	1.05011e+06	714466	513973
M117T383_2	56391.7	1.13068e+06	17734.2	93879.1	78720	61471.5	570589	441276	293447	72734.3	192904	772687	50620.6	134489	300020	217142	74404.1	147325	101034	219758
M524T188_2	1.07731e+06	1.06592e+06	2.18773e+06	705609	847274	1.86921e+06	630485	1.91678e+06	342328	830786	871978	924685	1.1225e+06	470694	362872	602944	882480	506715	2.0512e+06	863352
M498T146	474535	1.04737e+06	268787	486940	257234	458399	656637	603003	1.0187e+06	148168	277414	318223	385208	456267	773073	751439	859780	327558	254415	1.3732e+06
M271T72	298462	1.00494e+06	547976	384134	240452	480128	470869	356729	659724	797715	291719	570250	465332	399288	499800	1.08426e+06	549730	574274	604723	525153
M111T85_2	521569	961596	750146	755741	953026	931522	1.83247e+06	688418	1.47995e+06	2.61766e+06	1.60695e+06	801081	1.16041e+06	960851	996568	1.21404e+06	1.10134e+06	1.13187e+06	881348	1.08242e+06
M195T149	220390	929147	1.09658e+06	141934	252136	101358	883417	661838	245566	224079	135348	1.43551e+06	459087	462254	254202	1.31386e+06	263451	252782	206132	208860
M231T194	199904	925255	199946	705131	252433	571485	1.95013e+06	559597	1.32148e+06	493435	912941	319423	127136	418446	788936	675342	299644	1.20636e+06	68419.4	508964
M160T381_2	6.01536e+06	860849	2.14518e+06	5.37733e+06	1.02662e+07	6.46858e+06	9.17676e+06	7.27762e+06	1.22666e+07	1.09215e+07	4.61917e+06	7.91659e+06	9.9676e+06	8.85201e+06	8.28096e+06	3.65255e+06	5.52484e+06	6.53143e+06	3.30633e+06	5.608e+06
M135T169_2	2.26307e+06	845051	1.86034e+06	3.81127e+06	2.95636e+06	2.79814e+06	8.70936e+06	3.10415e+06	7.5155e+06	2.41792e+06	5.33031e+06	3.07491e+06	4.44381e+06	3.84207e+06	5.06443e+06	2.70369e+06	2.52667e+06	4.16927e+06	1.99993e+06	3.22484e+06
M324T35_4	1.29321e+06	828019	704041	1.08339e+06	636004	504160	807536	938941	566853	895841	1.15441e+06	749323	763325	963315	759941	975811	1.10448e+06	2.20542e+06	1.48869e+06	1.10201e+06
M309T38	531339	807188	514764	413617	543780	388201	122681	420884	367698	487863	612742	539271	480742	381376	547003	493387	547770	509637	901942	485286
M308T370	1.18494e+06	788851	1.88959e+06	1.12221e+06	2.56808e+06	4.0896e+06	3.57179e+06	1.58383e+06	758022	2.06005e+06	1.03529e+06	1.36618e+06	1.04915e+06	1.28465e+06	1.03997e+06	1.97485e+06	1.01031e+06	1.29942e+06	1.34979e+06	1.29768e+06
M293T37	425135	749824	1.26325e+06	502712	460546	586004	1.10684e+06	649063	481906	1.96204e+06	350445	907743	761028	1.38693e+06	431608	631215	522533	538044	549274	550606
M522T189_2	351546	743130	901609	443205	312509	463812	308758	531718	251673	321558	426756	636271	481098	400676	456530	816438	382867	329078	849286	502207
M112T193	95739.8	706090	52583.3	410164	272213	705118	2.03789e+06	1.03567e+06	612801	1.967e+06	1.69695e+06	1.06576e+06	1.03591e+06	1.0155e+06	651482	554353	734410	700136	386712	174930
M119T157	748835	691584	2.68444e+06	489095	1.13442e+06	299577	928312	711961	792718	303544	265799	1.25129e+06	1.03568e+06	855527	284049	603577	538368	743165	543313	736768
M182T38	1.16275e+06	680519	1.31726e+06	1.23734e+06	1.0148e+06	1.11698e+06	1.74001e+06	1.36553e+06	1.92512e+06	2.21716e+06	1.76754e+06	2.03709e+06	2.10255e+06	2.43681e+06	1.03412e+06	1.42007e+06	1.78059e+06	1.54868e+06	1.23504e+06	2.00414e+06
M146T374_2	1.09377e+06	664536	862235	1.09005e+06	859545	981806	1.69856e+06	1.65649e+06	1.32108e+06	831829	1.707e+06	928258	903371	1.30945e+06	1.66223e+06	634165	1.04167e+06	748086	809280	847495
M146T392	381050	650472	316124	536988	636659	927964	2.85088e+06	548760	1.33766e+06	790100	1.31181e+06	461525	423171	652559	1.51939e+06	285346	243269	590539	506700	258597
M116T297_2	378957	649566	561799	379511	474899	642205	816623	358558	386740	294843	466685	301360	282572	396880	456815	309687	466577	380724	403521	463630
M118T382	143076	643006	409128	262341	236421	285401	139844	308437	313017	144559	219003	243633	188961	152532	145558	234402	213128	298033	291541	268145
M787T142	730779	600843	875061	849718	1.78143e+06	325318	1.20952e+06	515518	1.22583e+06	1.0199e+06	1.20727e+06	866324	699013	1.26563e+06	745398	513242	329243	344939	1.03002e+06	697424
M166T256_2	284167	585204	375581	361320	327957	532996	662579	360027	293807	251098	458670	233402	204132	259093	385792	235921	325579	370481	333110	316242
M391T136	2.11028e+06	580494	3.47311e+06	2.61885e+06	2.63353e+07	1.37256e+07	6.82566e+06	2.50326e+06	5.01591e+06	457371	2.40834e+06	698140	3.3041e+06	2.68538e+06	4.09209e+06	2.96046e+06	1.1537e+07	1.34163e+06	2.82432e+06	5.25187e+06
M127T97	735144	567123	542295	788131	449608	690534	1.23299e+06	430991	554093	331851	1.0998e+06	449520	342104	563989	1.1318e+06	538495	544527	1.077e+06	456889	546631
M161T386_2	137947	551608	150525	242106	116550	163624	322085	203236	298504	204295	172990	212863	200802	220859	261145	482586	215147	212813	182169	317478
M269T37	406467	546902	563226	311516	174122	197380	491281	372548	257543	576193	573773	1.05448e+06	389522	282295	256664	399604	289676	290041	135482	581937
M101T382	128596	522370	322274	230420	268215	284446	190774	291630	158950	192932	192730	237054	200435	170576	163248	207312	190699	293832	205784	225948
M118T281	308978	519668	356652	152294	134976	184498	351704	232230	566563	231375	227710	372389	299468	382755	138973	203545	150454	428696	219454	210688
M203T257	137140	518021	181636	157998	216588	287557	503258	153551	116928	110536	173928	134931	115892	145723	150302	130852	184703	152163	143722	173970
M117T148	226910	493683	242570	186764	113181	71290	992238	275462	368155	182304	256224	708744	374851	312682	95748	172212	102711	89141.2	112543	205587
M244T468	140653	478336	422143	238213	145239	222443	420041	154616	205699	250660	406347	89121.9	142937	292933	479116	139467	267967	228779	85674.9	196175
M272T449	82157	463460	256129	287424	116400	207372	456561	174912	328102	372159	392225	149541	81183.8	172418	261984	223356	171585	312579	86203.2	202706
M269T39	323080	451315	383454	509867	425119	742750	287198	335184	1.65272e+06	348164	537417	392579	508588	387661	1.00064e+06	339083	456587	446755	332245	631976
M203T507	424726	446380	455788	516254	509099	393750	678679	445435	706366	347203	530750	512032	516194	556233	234632	240798	405547	661286	427399	405986
M253T38_1	184358	430046	227251	128427	108365	108067	681685	359480	307441	523774	213501	984062	195078	342146	98982.4	146153	111060	135523	90944.7	431986
M360T387	144394	428093	169656	389367	171076	181952	398501	513328	354140	308963	287819	263879	190119	319377	269330	596077	235845	432652	225642	472896
M188T258	106036	419266	123669	113828	131999	191422	295074	122705	73450.6	71223.7	152253	91487.9	75201.9	84926.9	128110	85959.2	117124	124777	122854	107240
M285T45	879543	416049	366293	280656	149076	38372.1	604951	700695	85444.3	256923	199937	1.00798e+06	237088	286936	52864.3	284468	449906	173526	155475	210850
M429T31	415280	409201	352170	359236	856844	223305	13227.3	223422	211025	360039	125565	296765	324262	86000.4	150626	541649	578118	620001	285837	604250
M187T279	56776.5	398915	124664	311387	129212	294312	893265	178148	262082	156433	344934	212892	75370.9	173233	212451	342899	144739	523323	58490.6	219938
M184T124	315375	398278	147418	416340	92586.7	283352	1.23088e+06	370184	736201	413266	793171	1.09992e+06	905014	1.02724e+06	663963	312994	889519	500452	1.09278e+06	1.0144e+06
M369T25_2	566969	391490	583254	456403	1.41261e+06	1.18364e+06	636056	745057	444606	748936	243181	433634	480816	427761	693726	650905	604270	502460	669125	330219
M325T388_1	107832	378137	96360.3	206491	56324.9	74410.4	257477	196415	212425	184638	141164	140152	159331	171773	193209	329064	129984	181852	126119	217419
M170T104_2	811624	364369	864827	526262	674101	330648	720856	636283	731747	428494	360931	854232	777591	1.07348e+06	423148	347317	521188	628598	540743	486841
M281T103	92109.7	341332	126748	86710	121900	100696	570388	100369	96827.2	132652	251440	132669	166888	114973	421730	153744	106088	128877	135205	119599
M179T388	146391	334581	166723	161190	162191	223459	256767	154216	206690	163099	151492	199904	175954	171944	183511	278504	161862	145310	182298	205489
M146T216_2	187922	322317	275251	268789	252986	153637	284311	158629	225045	241134	164396	210839	169310	273318	154600	403264	162578	627962	250601	252381
M375T77	156657	310158	316724	458952	268693	2.79492e+06	1.98457e+06	407783	533101	218520	277726	172613	508974	331148	343193	865573	522692	616656	733202	818052
M318T143	696432	303281	571808	390193	988213	1.89226e+06	226684	720755	331620	300576	288285	334624	644880	308977	419105	363682	1.01591e+06	412908	428030	518575
M323T371	78474	302577	210571	47279.1	115638	58466.2	177574	86841.7	61107.5	65493.7	56196.7	315029	76502.7	72587	83048.9	62151	161390	101050	153666	63329.8
M464T185	413435	291556	714332	338721	626210	1.00146e+06	178689	768979	197592	684557	623073	591909	404807	356419	295210	299176	774439	320600	338291	515612
M279T78	149121	287323	218747	101771	223143	102092	108512	123463	113184	219662	87493.3	108466	170465	152911	95964.4	211823	221117	121857	166255	169188
M128T296	288749	283589	220250	196359	186882	255682	382250	191330	300111	297491	290525	257102	264145	231917	268531	206090	318420	226970	176135	203096
M454T198_2	1.28913e+06	276066	889708	927880	1.05441e+06	1.2061e+06	568976	546030	910342	729622	491696	493781	744073	828196	893121	784129	629392	835784	1.05238e+06	938216
M147T536	335366	273207	454936	74175.8	364433	401838	699550	369794	484391	295898	526283	316854	390085	402082	406178	219483	308482	339869	391736	297408
M149T212	239512	269205	322746	427369	326337	396853	344718	86530.2	301380	183547	220207	329381	360399	360341	49073.9	427873	352647	463060	253809	461557
M311T37_2	126015	268936	92826.2	139550	174444	94584.5	12173.8	108666	196416	314802	88715.4	129485	37622	22604.6	184227	191186	134406	302777	139264	140057
M242T238	216882	267646	363441	203273	291723	306138	524014	196758	206477	147210	221314	274516	183627	340270	207546	180984	207339	279686	209401	238728
M229T298	44259.5	264822	86934.2	90641.3	43638.9	195741	274333	79612.4	69063.9	63250.5	64245.8	80202.6	67413.9	134619	122335	101000	79786.6	171868	419194	58811.6
M665T483	27272.4	254324	43057.4	29878.6	25397.7	14628.1	64390.1	28487.4	99594	26438.1	47194	118831	54422.4	44210.6	43877.6	46664.4	56550.5	65680.4	41769.9	45503.2
M145T372_2	83257.4	250891	169009	99870.6	113258	118767	175464	130916	50139.8	76375.8	120887	120708	108969	126219	85563.3	86022.9	112291	88432.8	98524.1	117872
M118T353	142558	246694	141155	165105	196352	258195	432713	148997	224514	141491	209308	129574	139086	199572	237945	95067	133061	171749	166891	114148
M193T383	223505	244100	191015	514305	413498	430251	907845	398603	733592	814411	383511	344435	286372	426176	534860	589887	214584	508271	231988	333312
M265T179	29191.7	241912	39297.1	74396.6	33261.7	88163.6	316671	83439.1	219116	63946.2	128458	52927.6	28502.3	50463.3	49357	102406	41300.7	126279	24288.6	63544.4
M326T35_4	524694	238251	257595	338728	275622	230942	354596	405312	211545	292938	458666	262603	239124	374657	386773	363970	403950	703159	543033	333352
M302T122	594385	237230	729775	447934	1.00427e+06	1.48089e+06	148904	507077	446633	382158	664198	212873	459689	299718	580542	591462	961523	769031	743637	452240
M300T89	434346	235237	347090	288631	644649	694822	245537	422774	188397	172941	282729	232434	401703	266750	367370	250882	401742	409286	567465	276608
M217T339	25463	222574	22450.3	123949	14963.1	52507.1	28056.4	26591.9	18640.7	52514.8	30260.2	25064.9	28003.6	15721.2	55729.6	167215	19344.9	474467	26896.7	48703.4
M279T168	60392.2	218718	85936.9	174137	59534.8	254800	744255	198815	377131	119348	427221	114563	57885.8	120943	123163	209069	109404	281483	31131.1	146829
M204T150	72807.1	217681	147161	38916.3	127643	18752.5	179556	53704	18898.3	29199.3	20443.3	153758	73939.4	73623.7	25875.5	63218.2	53139.2	45575.8	28421.2	62480.8
M373T277_2	985969	216971	753653	583923	676835	1.25919e+06	226967	821795	1.08109e+06	1.4294e+06	104161	850134	471486	686558	357490	248906	1.0927e+06	450624	115672	344978
M149T97_2	338666	213113	205115	461579	373513	430088	2.35421e+06	377283	2.137e+06	1.73636e+06	2.56973e+06	937133	1.02086e+06	1.40324e+06	494686	304342	497727	1.03252e+06	374053	501358
M343T392	26149.6	209242	11729.1	21686.3	30879.2	19426.4	97820	47942.3	87586.1	29234.4	22273.7	7388.82	38139.1	21232.3	40768.6	16146.6	40295.1	32976.6	48694.3	77020.9
M261T234_2	39571.8	205860	104733	152911	50601.1	147612	206430	61902.5	116181	105644	100446	31499.6	33143.8	85924.1	147159	141648	105282	166571	36377.3	134205
M223T159	90123.6	203865	142423	152458	160497	144258	200166	121231	103145	93555.3	103583	181901	118207	218502	96605.2	247913	162666	250671	119424	276808
M150T125_2	233404	194525	226161	536825	359807	635609	420183	381016	398144	272434	415028	226380	254647	277474	750718	475060	461966	521173	232476	524290
M118T336	75671.9	185236	222334	310016	214998	211727	79506.1	81145.3	69665.7	328079	69881.1	69686.4	180935	64277.4	47876.4	68841.2	78086.1	204575	98091	72543.6
M139T287_2	70757.7	183531	119627	127557	94890.5	180604	326743	146484	233562	126634	284109	116427	162693	161509	218738	69847.4	78121.2	142330	126056	95512.1
M204T255	325286	178207	508284	283196	494166	655293	440007	381559	253508	255985	246271	254943	264157	249271	377410	316540	274380	359662	274968	303923
M124T217_2	289464	174835	239058	351491	313400	350308	647826	258650	1.10146e+06	280163	818660	265850	273379	323755	689297	340208	222799	415050	295497	273697
M169T46	65250.8	173082	50559.8	160551	42563.3	47345.7	72680.7	51052.4	68563.7	44390.5	43520.7	74616.9	50440.4	69248	46068.8	76693.4	90502.7	135742	36775.5	98283.8
M583T42	78399.4	33585.7	29499.4	82991.1	33427.4	43949	24531.2	27174.1	30895.9	23644.8	73497	83881.8	162057	159011	34844	122782	54650.9	62600.5	44020.8	35431.1
M251T180	2.33707e+06	167820	1.00019e+06	2.82125e+06	2.66534e+06	3.21935e+06	6.77211e+06	1.4344e+06	3.5488e+06	2.20435e+06	3.14392e+06	1.56361e+06	1.87926e+06	2.03544e+06	7.7107e+06	925789	2.73458e+06	1.74004e+06	1.14719e+06	2.04906e+06
M164T68	102975	167514	110968	135617	72367.8	234248	129533	176890	110908	155949	203369	81959.9	137821	140270	136832	74753.1	156092	71678.2	120025	103199
M90T343	36888.6	167013	42783.9	48094.9	81212.1	55161.4	110283	49104.1	61030	50547.1	63889	63873.9	56728.9	64968.3	46875.8	46125.4	41503.7	46874.2	44318.9	52874
M87T123_2	483772	164087	336464	590422	438566	226130	7.34215e+06	649248	9.06059e+06	334904	2.84868e+06	969944	665843	1.39369e+06	1.44867e+06	366949	552102	744702	525938	576539
M337T75	132308	159278	135955	107960	129822	124887	133533	165009	73275.6	495717	186699	107339	113258	200317	116695	113767	108879	162334	174821	159659
M321T98	260025	158074	100775	103971	107229	108446	75674.6	298275	108838	65495	255561	237676	103453	122757	110922	115835	89243.6	84805.7	274621	102351
M522T452	22598	157465	31754.7	39488.7	52408.2	18394	55813.3	124651	52184	35971.8	48563.5	46287.1	32109.8	57571.8	44068.4	92532.3	29900.3	55495.5	41070	47255.1
M187T340_2	232851	156287	320211	404391	456975	357799	389492	283114	568950	329678	275085	279194	311803	451756	399885	298817	324782	281874	465753	380102
M129T135	78367.6	155720	44086.7	87623.3	135205	41486	120596	99030.5	97651.5	42997.8	98512.8	98699.7	106211	109587	80744.3	146711	120153	116480	92387.8	132822
M288T332	15811.2	155201	33352.5	49531.1	17144.6	36748.4	139853	78601.7	78303.4	44848.9	75543.4	42298.3	27376.4	29825.1	20751.4	42676.3	19406.6	61116.9	14177.9	38471.1
M269T292	30772	150753	37851.3	47953.4	28246.2	52101.4	217183	67394.6	76484.8	35967.4	116188	38892.3	23095.4	41455.6	43791.3	47169.9	39590.8	71427	25800.2	40032.1
M147T353	84051.5	150322	107880	199209	173669	132405	150259	187926	218494	197367	114840	178320	233357	267829	52255.9	130419	78715.6	231773	45521.1	103564
M148T281	63357.1	144037	97299.8	96540.3	97095.1	148714	272246	90173.3	114780	71777.6	129479	72687.4	67723.3	92274.2	133969	76360.9	98057.2	124593	80317.2	106359
M105T303	40719.9	143018	64350.7	73267.4	43303.8	52090.2	453679	90235.3	57736.3	182221	128049	113794	174858	110589	50549.6	48883.3	39838.5	57491.5	98744.1	24737.8
M757T143	96734.9	138669	79104.3	91673.5	139424	107871	192905	100954	154673	119488	109674	90881.7	128609	125991	111838	116032	94243.6	87244.1	104558	100683
M282T261	639705	138354	858301	257002	724946	376680	674494	99230.8	408401	116622	160719	166927	69417.9	297517	205906	373098	172770	486459	300329	402005
M243T241	268373	136852	409217	793730	375859	585901	2.1947e+06	354164	2.26611e+06	502018	753124	255233	390911	736732	1.66897e+06	352604	302971	1.31645e+06	337614	621398
M683T387	5456.36	132943	8489.01	32200.3	8084.17	7760.97	33179.1	14521.8	39068.2	21966.7	17388.3	18545.8	20228.5	20289.2	33449.3	120481	17895.7	22913.4	13607.1	50847.3
M317T37	46943.9	131038	53603.1	59309.2	58791.4	69242.7	95444.8	130775	76412.4	62669.7	65489.5	54526.1	60856.2	85137.2	42992.1	114152	94193.9	106212	88701.4	59086.2
M274T376	41553.5	130840	95843.1	132057	38304	79546.9	212520	158366	221761	110340	302724	119330	67459.4	115296	114234	88371.7	66391.9	241172	37246.6	123900
M260T369	47294.2	129406	78378.1	143817	46697.2	110297	341333	150544	223047	80940.2	360597	112757	56074.4	116208	172621	102948	66201.6	326889	44233.7	129639
M174T387	79959.6	129008	135488	50609.3	53550.5	75492.1	95634.1	55583.1	81319.1	43093.5	63934.5	44157.7	76229.3	59436.1	64318.3	42895.9	123227	47315.8	81428.7	78365.3
M421T35_2	430723	127673	342676	295812	171550	107894	3.01938e+06	355430	217665	380055	255526	379623	197486	371008	276667	277692	360459	210221	197992	301513
M279T103	223239	126637	143074	210590	323520	186530	279012	256214	256111	195339	230952	218067	174703	265465	230347	143649	173261	164860	191529	192668
M337T155	84319	122628	87442.2	93827.5	65169.3	62640.7	145696	108587	298113	73922.9	149780	139611	105790	81031.1	100796	96449.4	62945.8	111776	131606	85065.9
M771T139	241059	119742	259652	297966	600839	104403	371030	154116	250795	210284	403237	259743	194318	359509	237762	121636	112921	107345	305432	207534
M89T153	33459.1	115730	48206.3	34553.3	87044.7	68228.5	57257.8	48652.9	92151.4	137413	45688.6	55793.9	65859.5	66531.7	48582.6	41343.9	84180.7	50988.4	35841.9	67236.7
M257T144	396881	114473	409911	400104	535445	288727	414119	168004	460314	122739	209251	179676	141977	305817	395348	247287	220670	685682	302352	572442
M145T307_2	125000	113590	71823.3	155958	77091	17833.3	41457.9	109767	178046	139502	118522	130835	188224	191752	269062	245338	196988	186775	67017.3	178033
M282T301	64034.6	112817	104877	105201	100052	65067.8	87306.5	94665.8	108255	68532.7	57597.9	84370.9	88468.7	68107.7	62667.6	131954	99010.8	59406.4	62289.2	88333.3
M73T168	157402	111295	144457	182144	139338	118600	545804	151540	429981	92666.5	328545	172597	214468	237406	202611	148350	122840	178250	162642	154734
M239T408	74720	109195	78226.7	67347.6	71206.2	38778.3	40753.8	75855.1	40133.4	48273.9	128405	92644.8	88655.9	95317.3	38351.5	89714	84986.2	76200.6	81632.2	96886.3
M367T26_2	233802	107965	211862	211813	298735	342502	145660	222521	105494	83171.3	58458	166669	185838	123397	286375	149559	311545	126159	140594	148056
M267T215	1.08499e+06	106092	1.16579e+06	1.00706e+06	1.80835e+06	882128	2.31977e+06	436406	3.08209e+06	526406	643712	312775	334311	674777	2.21676e+06	631927	474125	2.25075e+06	736556	1.15638e+06
M149T322	104991	104455	57420.4	53491.3	65096.4	56495.7	39370.6	72334.9	61056.4	67124.1	36801	128402	45580.9	75254.5	35591.4	66801.9	60643.1	65468.8	48144.3	50982.9
M189T279	13090.3	101725	18138.4	54506	21065.7	42633.4	79338.3	36218.4	45098.5	30541.4	84423.7	27956.1	12323.5	41648.5	63820.7	35036.9	29153.6	56536.5	9529.58	30344.3
M116T340	37757.4	100003	52586.8	100332	47667.6	69057.4	50864.8	42108.9	50591.3	69748.9	51748.6	34832.9	31610.5	39002.5	74693.4	79259.1	48159.7	125864	39660.2	42201.9
M93T179	14789.1	97849.8	27568.3	18821.4	16813.3	11009.3	36158.8	32965.3	17920.7	18048.4	7187.74	69207.9	26872.8	27557.3	17810.7	19542.4	20638.3	19645.3	17625	24114.6
M265T56	40455.2	91250.4	62252.3	184448	124737	40569.4	57514.3	78020	86382.1	24287.6	173867	48882.7	71654.1	40587.7	151822	262986	97487.6	169163	125584	537800
M298T97	263066	88569.1	11744.8	215597	32756.1	55101.8	296475	40546.1	1.54601e+06	11683.8	400933	52773.2	31336.8	110233	866641	63619.4	139028	177114	83573.5	148766
M174T216	52071.5	88210.1	78430.3	65191.6	69054.3	36734.1	74847.2	39804.6	57510.9	62296	47875.8	60636.9	43184.9	74984.7	36310.4	103881	40111.3	168129	65838.4	63667.9
M397T32_2	97203	87876	101285	89459.6	141017	129468	129689	95641.6	91108.1	109556	76372.1	86860.3	94190.2	100612	107344	97327.3	94745.1	80173.8	93009.4	106914
M131T368	43751.9	87020.7	46064.1	97745.7	56311.3	64234.2	197090	71436.9	74695.6	105917	71390.1	73668.5	62895.7	228331	98611.8	107803	54237.4	91761.3	46041.2	94315.9
M218T432	29735.3	83303.4	59535.6	55042.9	31117.7	43222.5	244251	83369.1	242815	59991.1	204547	82237.1	55604.3	74563.8	67904.9	57962.6	34990.7	104541	29020.1	55429.6
M261T50	123917	82391.7	127896	72921.8	73299.9	115890	146927	81118.8	76413.9	100317	59187.6	95940.3	65224.3	79714.7	72890	72560.9	113589	53821.6	83010.9	64234.9
M515T267	95193.8	81679.4	62984.3	93331.5	92196.1	127715	88783.1	58139.4	47277.1	56074.1	146865	40690.8	55795.7	74099.6	175819	36101.8	128189	70303.6	78255.6	138450
M177T101	73473.9	80769.8	68420	92254.9	50548.3	49199.2	149206	66677	7894.47	36337.8	77995	80645.6	111522	61557.7	135757	133364	52801.9	73301.5	167236	116710
M293T338	25195.7	78888.8	31285.5	43630.6	44986.9	57105.5	166455	46533.5	79223.2	42953.3	83708.6	49973.3	23222.8	37849.1	56242.8	46710.2	30458.6	71754.5	24505.1	42848.3
M61T99	66162	78749.9	99269.7	61830.5	138133	94319.4	83611.7	68257.4	58429.7	49156.8	76192.3	72876.3	79855.8	74463.1	60009.8	69675.5	80281.1	74690.3	72123	60314.8
M547T33	91946.4	77139.7	84143.4	51942.1	173436	172566	80312.9	68625.5	52435.7	59335	54734.4	53471.9	89049.9	62240.7	63135.6	50783.2	87476.5	93897.7	141178	62486
M341T439	21134.4	76809.5	34741.5	23582.8	24165.1	18726.8	33549	22886.8	56301.6	24500.3	19470.6	25707.9	38922.7	29854.6	23472.1	35134.3	32731.3	67741.2	42220.3	31944.9
M313T151	15457.9	75992	25718.6	46364.4	10946.9	59247.3	139418	41306.3	48780.9	24537.7	84687.7	29989.5	14443.3	27910.3	26404	49982	32792.8	56489.5	13586	42167.4
M116T296	9635.72	75742.4	12461.2	35974.2	10900.7	37576.9	126237	74300.5	36878.9	134626	39157.9	154482	218631	151746	114950	67050.7	149043	60873.4	45555.4	15452.8
M151T199	24524.6	74614.1	72750.3	15797.1	54823.6	51883.5	43202	34231.6	27614.4	19138.1	64867.2	24070.4	52576.6	81452.1	30669.9	27707.1	45109.2	50324	91616.2	67130.3
M735T35_1	82615.1	74047	43398.8	40318.9	49844.2	114157	73176.5	42269.8	174109	90924.6	64723.1	61418.8	69930.9	52982.4	163405	130746	51871.9	56879.9	59149.4	56119.1
M195T387	18847.2	72823.5	20654.4	12248.8	39187	30125.3	187832	113386	104364	307707	154564	47429.1	115348	201800	38233.7	25601.9	3906.18	96716.9	20002.6	21765.3
M231T118	48580.6	71316.3	58488.8	31667.6	50886.7	44350.2	32065.4	39590	29967.3	28064.6	49800.1	45736.3	36565.8	26493.5	41742.4	51032.4	57724	48746.5	43901.3	34685
M227T353	75278.5	66010.1	38311.2	53051.2	51112.6	51104.5	107936	95115.3	55563	78291.2	122790	89761	87075.4	95422.9	46085	32401.1	36881.5	49309.4	52168.4	27998.9
M152T262	240527	65833.9	276176	103365	191643	128604	226732	40858.7	136719	41265.6	69126.3	56171.1	86632.3	87977.2	78278.3	128654	45946.2	204882	117704	126151
M233T235	21952.1	64784.7	30539.6	52266.8	50888.9	49669.7	151675	56070.8	119668	52549.7	78195.7	37748.9	21712.9	40642.7	63349	55150.7	32474.8	85925.7	18194.1	43166.4
M366T368	28476.3	64531.2	62774.1	7500.65	17826.8	45960	30395.3	11262.8	7955.33	6613.53	4668.1	68035.5	60703.2	48246	17308.8	7719.3	9354.29	8596.7	10475.1	12627.2
M227T345	57072	62634.1	41991.5	34899.1	28201.6	78895.1	62512.1	41207.7	51494.9	39188.2	71978.5	21337.8	24174.5	33146.3	30844.9	44038.6	52131	32606.1	929132	41860.3
M317T70	87280	61415.1	73880.1	86356.1	170717	56520	126174	73963.2	118670	91356.4	32440.5	91868.1	71593.1	86495.8	61048.6	65868.8	129368	83548.3	58751.4	116512
M503T432	49069	61155.9	71502.2	31012.6	60195.3	54543	49030.1	57721.9	87029.7	58148.1	46953.8	118564	223439	73931.5	65594.4	114868	59287.2	25799.4	227390	114635
M176T387_2	146041	59721.6	99709	124779	164178	16276	17224.8	106711	350199	323801	167440	151541	89751.1	118590	62588.4	81718.7	9385.77	112525	266284	46782.7
M341T362	32419.8	59085.1	42744.5	35993.4	87693.1	43168	61974.1	41642.2	61894.1	42279.5	32732.2	88382.8	37168.1	77516.5	66485.6	46111.1	43404.8	43941.3	30609.8	44763.6
M523T60	193737	58830	103227	160575	44268.8	130612	292117	113056	270693	78291.2	415854	221882	289527	336994	198856	162681	87554.4	258670	122880	292740
M303T430	14965.5	58443.5	27761.6	29398.4	16725.6	19584	179588	59814.4	84832.3	36719.2	191254	29973.2	22899.7	32495.5	37635.1	58540.9	13133.5	46293.7	44653.9	30816.1
M188T179	9893.07	58412.3	13280.8	12538.4	26261.6	17204.7	25761.8	42788.6	6958.62	18776.8	22917.1	44673.1	24090	39518.5	22926.5	20466.8	37089	17054.1	11368.8	21475.1
M349T65	68801.6	57585.7	67581.6	72091.8	43051.9	81330	281710	93594.7	266141	101666	53932.7	83197.3	158953	133474	111089	71445.6	145827	57096.1	101844	138045
M163T317_2	291405	57354	239816	288686	313829	373205	60245.8	251557	264435	265844	192092	233096	297807	337161	508269	225522	364040	134867	240257	380854
M303T194	157154	57123.3	85110.2	114813	111686	136383	67682.4	28331	85087.6	30933.5	32531.7	31773	34791.8	41512.7	162946	213582	75795.5	129179	56049.7	89907.8
M101T385	53738.8	56439.9	19168.8	95000.3	26433.6	28653.7	72090.5	42885.1	60099.8	44398	42940	40154.8	37877	40244.9	46154.1	106901	28376.6	32762.8	58828.1	82406.1
M243T61	624293	56211.4	405924	698643	470579	672887	75644.7	602403	594113	443087	200206	1.15803e+06	676437	711374	168381	24674.8	421518	197308	32365.3	662176
M112T144	38548	56174.8	27847.1	153646	4034.89	4396.86	8519.24	73407.7	56131.7	29866.8	316766	300338	159024	121308	161608	81563.6	172092	250964	18413.2	283894
M279T270	13021.7	55126.5	25666.5	40002.1	23467.7	41993.9	40244.3	17528.5	33200.9	36553.7	34629.6	10912.1	9706.72	19306.9	45979.9	26693.3	22693	47584.5	12046.1	25014.5
M465T86	28732.2	54683.3	56701.6	33586.3	30688.6	31561.7	176629	35183.2	47806	20028.5	31956.8	55677.7	50804.9	50038	37983.8	56574.3	40638.6	36189.7	32119.6	42731
M153T52	30795.4	54166.5	72769	34519.1	82594.7	51563.2	82999.2	32060.1	53958.4	26589.6	49658.7	4636.59	48818.3	43756.6	35304.1	46746.7	70051.2	63356.7	49828.7	76991.1
M220T270	165201	52236	94067.4	143945	71834.6	190566	182541	73800.4	253925	113325	135558	64609.8	96902.9	106162	332358	100786	128933	131042	163877	131654
M351T183	53541	52228.6	76284.4	102551	87390.9	90289.9	49998.7	53058.1	95334.8	60827.2	42484.1	69559.3	105926	62174.6	52673.1	87723.7	56506.7	83950	50076.8	97451.4
M203T231	9675.69	52131.2	15632.5	17596.1	15960.9	21137.8	75799.1	23331.3	41178.3	22304.4	38821.3	19149	8477.04	16146.8	18826.2	21847.3	19235.8	33267.9	6378.75	20796
M281T218	14519.4	51153.2	14198.3	22463.9	12272.8	28488.4	77575	16605.6	35179.1	13000.4	26534.8	13500.5	7725.8	12322.4	12680	20428.3	17777.5	34221.3	10576.7	30073.1
M228T206	24461	50706.5	22978.9	34226.7	16160.5	33327.2	112553	21483.1	23602.7	43721.4	66377.1	47429.8	28029.6	28465.8	57254.4	31741.2	13067.4	73555.5	28314.6	19223.8
M203T345	6925.3	50305.1	15306.5	35062.3	16181.2	23157.8	24324.8	14549.1	22296.2	24256.1	18707.9	10267.3	9460.95	12186.1	27889.5	34425.7	14268.5	47853.2	8127.16	19534
M317T136_1	83880.8	49428.9	34890.8	37791.3	47106.8	68169.5	65129.5	24006.2	21680.9	51461.2	34176.1	75354.3	47783.1	63572.1	27575.6	64080	53632.7	23795.5	42336.8	45759.4
M83T382	10947.6	49263.5	31122.1	21887.2	27003.5	23555.8	2800.1	21350.3	14919.2	10727.7	27332.1	20493.2	15645.4	15308.2	16287.9	20685.4	19076.6	26745.8	17720	20011.7
M318T181	9256.3	49209.8	13454.1	24213.8	11688.6	33498.9	81249.7	26132.7	43527.9	21576.3	35907.2	15768.3	10004.2	16475.4	20044.3	29026.8	17817.5	46634.3	7327.51	21154.7
M133T403	80500.8	48756.8	51670.4	66583.1	155972	85085.5	152138	60180.5	146859	102496	111476	101168	60424.5	75359.8	89217.6	47442.7	51408	70543.5	89215	48964
M247T402	25132.9	48026.5	15016.4	21929.3	12925.3	5964.67	25368.2	25545.6	21069.2	25255.6	23823	12361.5	18942.9	9588.35	39193.3	25803.3	14305.6	30831.5	26618.3	16596.5
M131T331	114057	47696.8	107497	32781.7	44410.1	89753.8	27020.5	154059	9562.52	24294.4	171562	102546	74239.1	55227.9	69084.6	54015.2	41861.2	44260.6	104332	57278.6
M245T107	31335.6	47116.4	43841.3	32142	44011.6	36334.3	41771.8	31150.8	32748.8	24110.5	48311	55185.3	43543.3	45251.2	42653.4	42888.2	36475.8	57388.8	68440.1	67349.3
M397T28	39281.2	46784	39502.5	31765.1	249704	95791.8	72169.3	23956.2	16776.1	43142	20483.9	44318.5	25496.4	70321.8	64907.5	70507.8	58133.5	31135.1	15530.6	62735
M222T255	47249.2	46591.7	82226.9	48804.1	72467.9	105932	81680.5	61604.2	34912.8	38520.8	51904.2	40530.7	37542.3	39357.7	62327.5	44795.4	47075.6	55805.3	45956.1	45779.7
M304T298	19955.5	46266.9	21647.9	32967	21104.3	44102.2	17942	38601.8	21609.7	36944.8	17086.5	25673	26175	27899.6	19430	35978.9	23566.4	52566.3	24872.9	30697.7
M283T219_2	158895	46212.4	222431	242547	365637	169640	576452	111775	1.07373e+06	52812.5	213577	86090.9	81836.8	248981	557147	98979	70167.3	551603	238354	281850
M565T414	43759.6	46209.3	67190.2	91346.5	55752.6	42979.2	37740.3	37663.6	69248.1	41498	52150.6	34660.9	40756.2	54778.3	75545.3	121591	106898	79222	28428.3	106512
M151T157	27307.8	44653	49202.3	30973.3	57207.4	39743.9	105426	49509.9	56816.1	21361.1	49261.5	84638.1	73845.7	41889.8	68003.5	46577.6	21499.6	46636.8	61939.6	68440.8
M163T171	70791.9	44447.2	129328	71823.8	96492.3	73602.2	79932.1	91423.1	38473.2	53950.6	54259.4	105028	74243.8	67148.8	55319.5	77396.9	116771	59846.5	58182.7	106655
M511T387	113982	43948.2	59445.4	95666.3	56085.4	39090.7	49682.2	61252.6	96051.3	65093.1	92383.1	129011	88994.5	81847.9	235136	69108.8	116297	37584.9	141106	88502.5
M245T409	18994.1	43941.5	34512.8	27154.4	59961.3	29653.5	35622.2	26554.4	27232.3	35534.3	43258.6	19714	13992.1	17757.5	33982.5	17773.7	13409.5	27617.6	18815.2	12510.5
M229T103	32398.2	43785.2	73054.7	26822.3	44763.9	46740	57001.2	35894.9	38732.2	28344	43947.6	42116.4	78124.3	49819.8	38140.9	50282.7	59163.4	71321.6	48138.8	51966.8
M196T44	29267	43329.6	30814	18190.5	12940.3	34140.4	75932.7	42960.2	169364	23780	46592.4	34414.9	42856.2	32685.6	13890.4	17742.9	15808.8	22519.8	22427.8	20973.3
M400T170	296995	43012.8	240005	136733	178832	378449	196639	418439	80976.9	176674	205722	242279	147283	246020	140736	128325	264024	229612	169877	164776
M132T399	12037.3	42794.2	10594.9	21181.2	32905.3	43380.5	125345	19730.3	42736.8	31187.5	39325.4	17406.7	12867.4	22846.4	41968.5	13470.8	12222.4	24074.7	23501.6	9253.62
M164T362	26561	42790.8	38592.3	21924.9	33336.8	27274.1	53831.3	25229.6	28754.5	30994.8	28204.7	31267.8	18895.3	36648.7	31648.8	25754.4	42111.6	20785.7	21715.6	29813.7
M97T54	13629	42269.5	22383.7	18809.6	15678	17560.8	22537.9	16742.4	11079.9	7685.7	22696.6	20245.5	17293.8	19406.1	13253	15228.2	16049.4	25633.3	14224.1	17858
M177T301	88226.1	41889.4	51916.6	214388	85685.5	190688	548297	133347	397643	317261	130649	123218	99915.5	142115	303239	138787	51798.1	238949	106144	159524
M125T72_2	64774.8	41216.4	56226.7	48180.1	71882.9	70285	56527.3	51070.8	51315.5	30265.8	54950.7	116843	71342	73587.8	101372	44685.4	50735.8	52858.6	50660.7	49684.1
M338T83	10040.8	41203.8	16858.7	29494.9	12784.8	12682.9	9106.49	20143.7	10629.1	13577	12243.8	17716.7	15397.4	16638.3	10835.1	29034.9	16707.9	69651.9	22125.5	30247.9
M114T46_2	42146.6	41155.2	75258.5	49437.9	56230.1	203723	86092.6	233329	23012.3	34015	56008.7	190723	51045.1	37899.1	52990.2	41043.6	63662.6	67245.4	57578.1	62239.6
M233T84	39921.8	41100.6	38888	45536.3	48671.6	49534	43480.3	68444.5	40729.1	26636.1	38543	47430.6	53684.7	46416.4	50684.8	37937.2	41973	68585.1	45167.4	51922.2
M175T383	14036.6	41087.6	14035.4	23895.3	30791.3	19175.3	38881.2	17508.5	30230.5	31760.3	16629.1	17680.3	41652.3	21102.7	23650.9	29984.1	14963.9	23735.1	14134	17782.7
M266T245	64691.3	40637.9	12564.3	8641.83	41627.5	79705.3	226081	40354.4	55399.5	82739	73280.9	13448.8	37884.8	57358.5	98149.9	67010.9	92086.8	90467.7	15604.9	87001.5
M246T303	11541.9	40483.3	19300.7	34980.6	21273	31764.1	93607.4	28778.6	54248.9	28585.3	36954.2	18188.1	11834.8	26208.7	34652.8	38463.7	17130.5	66146.5	14076.1	29326.5
M174T302	71140.5	40324.8	63879.8	222321	115596	235972	194399	94903.8	158202	246747	75547.6	38044.2	69009.6	61164.8	100710	127785	73910	139243	99459.6	126437
M201T330	135696	39871.8	221339	61338.6	330155	94650	109173	53272	95427.5	28103.2	84549.8	58859.2	121924	110555	153956	85665.4	152301	41998.5	197496	80881.4
M162T185_1	17751.9	39626.8	20303.1	29929.8	18826.2	14723.1	20015.9	20949.6	22955.6	15975.7	9338.17	13542.8	16186.6	37053.6	18405.5	44650.5	25015.3	44993.6	21090.8	30856.4
M159T180_2	251746	39242	108847	290148	289170	259791	364953	177354	263225	278934	352447	153613	183469	150720	507892	113371	261008	271898	139277	171537
M217T366	109380	39220.5	56209.7	29682.2	24836.7	51657.3	21317.4	71005.5	86769.7	55872.7	179244	53929.3	109238	59961.9	39467.6	18617.7	25307.6	41891.8	81745.2	29708.1
M182T44_1	81282	38330.6	38259.7	617566	51255.8	40508.6	42308.6	21649.5	147599	2.15905e+06	98433.7	40706.5	41992.2	49072.4	50223	723390	97708.7	488312	84445.3	829552
M172T192	12164.4	37714	28916.2	17374.4	110399	24993.1	38469	18516	42976.1	15724	25376.7	17775	15158.6	16306.1	19251.9	9396.45	13818.6	16869.3	19210.7	19155
M185T112	34122.7	37528.2	37307.2	57542.5	27134.1	50288.8	17607.4	31058.3	35389.3	31190.9	35475.3	44159.7	37830	58954	40694.8	62268.2	47580.2	71172.6	37613.3	42202.4
M183T46	47770.8	37388.2	47254.5	64873.7	53454.8	63031.2	5743.2	61730	138264	43285.9	47630.8	45448.2	2813.73	81574	58738.5	43840.7	55318.3	85198.4	50143.8	49807.8
M732T175	40376.9	36228.1	40444.1	39349.1	157477	20713.9	130409	29139.3	147451	54278.2	77255.9	107479	96103.8	176560	48971.1	28284.9	45379	37790	54623.5	98899.8
M295T102_1	85842.5	35234.5	18128	70920.5	34004.7	73748.7	44966	58325.8	40747.7	15796.5	92190.6	31204.9	70946.7	53030.9	81242.5	24494.9	91410.5	22050	50946.7	52072.3
M288T349	20028.1	35130.7	51130.8	50397	16483.3	60437.3	43480	38954.3	112946	41545.7	88908.9	32100.1	20857.5	21074.3	61240.7	60447.4	38104.6	83612.5	18299.1	77602.3
M317T416	10488.7	34998.8	6979.27	16166.9	9375.49	127067	69952.2	23879.7	104832	16891.7	46391.8	23845.4	12381.1	21435	10855.5	18762.5	9045.92	27889.9	13165.9	15870.4
M173T343_2	11394.4	34687.4	20011.8	30414.7	19233.1	20194	14852.7	12230.4	14457.9	39273.9	25153.7	7869.6	9436.03	13690.4	16682.2	21204.3	14392.8	44653.9	13912.7	19254.8
M173T363_1	8550.85	34114.5	17072.6	25206.6	19952.5	21451.5	14249.8	13439.8	13135.7	15208.7	15969.5	7825.85	7200.08	12835.1	16728.9	26499.9	17681	52285	15362.2	21076.6
M204T448	16390.8	33981.6	25541.1	24430.2	18816.1	20084.1	59151.9	26022.9	40241.2	22439.3	64677	25960.5	23742.4	33538.3	31753.6	16645.7	15089.5	26740	14646.2	22257.6
M223T389_2	193050	33383.7	131342	134176	131126	198994	91045.6	98761	56980.8	87175.9	136545	34268.2	119610	137451	164104	162223	180948	122231	104407	208678
M373T57	29549.3	32930.8	151481	46732.8	45291.8	139633	209340	175446	76176.6	119689	52526.6	80592.9	243641	219842	69046.3	38347.5	39708	76960.8	89994.2	78636.7
M70T261	53520	32876	48801.2	49267.8	25675.4	26689.9	49004.3	35090.5	62957.4	47676.5	33133.4	32975.9	32546.3	38916.3	31416.9	21765.7	30209.3	23857.6	31753.2	42883.5
M510T192	32632.8	32669.9	26556.7	27840.4	26985.8	41621.6	11162.9	28176.8	10495.6	23891.9	22679.1	19998.8	14499.4	19444	17567.1	34957.9	31286.8	70983.9	28655.8	34059.9
M307T203	35464.5	32110.3	43597.1	22813.4	27373	5988.76	3427.03	42923.6	4539.61	36692.1	14226.6	69521.7	6833.52	36132	14580.6	6193.51	49155.1	7465.43	5864.07	24458.5
M156T425	40667.8	32073.6	39585.8	26706	30279.9	44104.2	43383.7	37024.4	27826.9	24409.7	37227.1	32076.2	74126.1	63248.9	23299.8	16711.1	28686.8	34544.3	30077.7	91869.8
M153T241_2	61374.3	31550.2	87415.3	168587	87415	132252	418288	76785.2	403978	108243	149775	58160.9	87841.6	155183	333973	84017.3	68033.1	273466	81407	129867
M245T309	6480.99	31297.5	4392.75	8675.22	12455.9	25315.2	4265.55	4468.99	8864.74	4130.67	5926.5	15608.5	4047.15	6449.27	5984.15	30021.7	3830.13	561.224	3998.09	5526.24
M151T101	25770.2	31122.3	8766	44495.8	4649.05	15183.5	37754.3	20642.7	46131	38416.6	19683.3	57492.1	101927	30028.6	24709.7	36648.8	32473	36060.8	21920.9	15793.2
M310T253	22304.9	31121.5	15812.6	18539.3	30885.5	29612.4	45612	32008.3	11347.5	18778.2	21056.4	42223.4	31667.2	21450.7	18222.3	20424.1	11581.3	16084.6	18532.9	13275.5
M295T339	14799.9	31112.5	19077.5	32090.5	24952.9	40961.7	39861.2	30156.3	36021.7	33413.3	36569	27346.9	16722.7	22738.6	28837.2	26543.4	28802	33176	31812.4	26418.3
M285T157	173266	30281	25257.8	98991	32716.2	32233	35902.3	307932	469908	96765.6	26505.7	110363	22677	271366	192001	59102.7	127943	65966.7	13515.1	172280
M243T391	16934.2	30105.5	19613	53012.8	28717.9	25807.4	13922.8	16821.8	15722.7	26873.9	13295.9	12644	6680.28	18019.8	26047.5	54724.7	20956.5	103334	30427.8	66124.5
M147T300_1	13400.9	30104.5	18549.2	19896.6	15743.5	29450.5	45148.6	16438.2	21398	12771.7	27089.1	11845.9	10620	14065.9	25789.8	14272	16844.4	21582.3	17886.4	19498.4
M126T130	37772	29328.9	48073.7	24929.7	28515.5	38729.9	34730.3	27321.4	80593.5	31084.2	25975.3	18441.2	19567.9	19544.8	26491.8	19082.6	38059.6	20537.5	31315.1	19405.2
M133T108	183842	29202.7	204623	37238.3	115060	33735.1	235210	388637	21193.5	203282	691588	585176	441749	570232	32121.3	67246.3	65982.3	74001.4	134074	91734.5
M204T302	24949.7	29127.6	21240.2	32383.5	77663.7	20758.4	125636	33514.6	67763.1	32548.4	32296.8	52862.1	40265.4	77216.6	35701.5	36985.3	35069.5	25213.4	25205.1	42474.3
M217T129	49426.2	28771	122321	28298.8	136842	148183	62348.7	31225.9	50296.3	160775	47294	43017.9	35018.8	55588.8	36483.8	47864.9	53862.3	38590.5	84612.9	39908.8
M335T152	76420.4	28689.2	119042	90351.1	159190	155387	162110	81923.4	85241.4	52802.8	62376	105468	107780	134161	95554.8	61004.7	148711	89062.4	41191	156027
M189T385	40932.6	28635.4	83464.3	28961.1	33300.7	70822.4	40748.6	53237.8	103199	73576.8	77347.5	67479.1	80571.9	82282.4	98482.9	44612.5	47321.8	44473	56400.6	28260.9
M219T407	6133.26	28498.2	13318.9	11142.7	9802.85	18849.3	50409	13744	86593.5	34426.1	42808.3	14963.7	11574.1	12396.6	39599	8285.16	5870.17	23069.4	7313.54	6203.4
M276T416	26766.6	28367	48026.4	45262.1	20348.8	34341.9	89928.9	102398	211780	56710.7	161165	81376.8	55805.9	52478.2	64243.6	39167.9	22660.9	90108.9	16686	54272.3
M155T138	48963.6	28027.2	28375.4	71209.2	15059.6	39377.2	68924	96920.8	228249	32835	184416	42378.4	90486.3	76718	163242	39724.3	24480.1	96319.2	79347.5	65920.5
M294T295	8724.93	27883.1	11277.5	19445.5	9600	15175.9	22112	12060.8	16343.2	15740.2	13159.1	7466.03	4003.91	9430.15	15598.7	16456	12023.4	32950.6	6358.7	14738
M205T289	4794.78	27803.1	6401.74	16768.1	8683.64	16162.1	52678.9	15149.3	34101.9	17493.3	24652.4	12080.1	6326.28	12393.5	18340.9	16907.2	7160.41	30073.2	5697.36	13451
M549T170	68007	27593.4	209715	116572	341222	221959	88394.8	122864	146317	67207	15618.2	97234.9	85298.3	102783	43987.6	88228.3	132176	167476	35131.4	154699
M72T384	10937.7	27471	24107.1	10917.3	11711	13155.5	135265	13985.3	16706	8944.5	13556.4	15896	9628.23	8841.57	8090.35	13493.3	14847.6	13175.3	20191.4	18993.5
M129T302	34536.8	27036	20709.4	32938.7	28418.3	24887.9	212718	30192.3	79351.3	89030.7	27666	34188.1	25632.1	23124.6	94436.2	24026.9	20095.4	49720.8	31233	28403
M193T188	25104	26801.1	45740.9	45491.8	32850.6	48320.6	30313.1	27067.9	34316.1	35923.8	20781.3	25219.8	39587.5	28039.7	89420.1	41192.7	23832.6	33023.1	69535	31818.4
M190T326	14177.8	26793.1	19966.6	8108.51	25817.8	7460.12	6258.11	19409.8	14050.5	14924.5	11550	38609	13292.1	19328.9	7628.44	24409.9	15179.3	11577.5	12017.5	21506
M353T179_2	47214.4	26511.2	56013	44198.6	162836	215553	83372.6	59094.2	77580.5	51428.2	25383	35820.6	46454.4	64027.6	39805.9	91498.6	42472.6	81622.2	28418.4	51076.1
M291T38	35020	26506.4	66308.9	39889.1	40328.9	84303.7	94253.2	86906.8	90959	76901.5	29967.9	86179	64801.5	82799.6	78081.1	57876.9	43099.3	32806	33640.5	28982.7
M369T140	122209	26468.6	65600.5	70727.7	71155.8	67709.5	58190.8	215211	67206	87682.4	90807.2	86545.6	76203.8	319023	72835.8	69269.8	87905.6	74855.8	29034.1	136728
M178T64_2	143530	26457.3	144030	833884	268486	510441	223516	116745	197881	681637	560019	227037	530427	350024	190447	38616.6	172495	26548.2	143616	194689
M248T432	17873.7	26073.9	33502.6	45374.4	27017.9	34265.1	60517.5	38274.5	51497.5	29804.1	80508.4	40113	32647.3	47586.3	52695.1	25874.3	19854.7	50968.6	17723.2	30609.9
M217T407	9455.79	25726.7	11968.8	39544.9	42375.6	78246.3	511117	26954.6	558665	152422	165588	33949.9	15498.2	45412.6	223767	35411.9	10316.8	125348	8411.64	27628.7
M174T342	55054.1	25613.7	41475.4	72609.6	44816.8	78395	41033.8	39144.4	39153.7	199650	34852.5	21129	32455.2	72685.3	57254.2	32404.3	52000.6	32246	43714.5	37401.9
M262T433	11931.8	25583.8	15242.9	14930.6	6553.33	17958.9	16712.8	16831.7	96971.9	15423	35925.5	37076.7	12373.5	14339	9263.76	13942.5	8242.46	26871.1	8899.67	22346.6
M235T181	24591.5	24908.8	22185.8	34707.7	18176.9	7501.8	18263.8	27427	29214.3	28286.5	23171.1	23410.1	26502.5	31384.6	39917.3	34317.6	31004.4	46203.9	34903.4	33050
M261T357	15078.6	24710.3	13432.5	31793.1	25698.1	24119.8	24329	17557.2	38570.5	25384.7	30369.8	18365.1	7337.17	12238.6	34221.1	17717.7	6174.87	37276	10666.5	22475
M147T389	55951.9	24463.4	27893.7	25456.4	53399.3	31972.5	275412	40819.7	318566	113342	92655.4	93487	81441.6	125170	79318.7	27765.6	15921.4	37676.7	42913.7	24971.5
M313T249	12085.1	24414.6	43253.9	13623.8	42443.9	14813	20961.1	13652.8	24598	50299.3	11080.7	16570.2	23190.9	15696.6	12669.2	14964.3	15064.8	11869.3	34322.5	9905.29
M628T141	44694.1	24141.4	58192.1	44497.1	129038	20714.9	91060.1	25197.5	35426.7	32174.7	70809.9	37369.6	31412.1	66276.1	42947	20856.8	18496.9	24906.2	60512.7	33084.9
M469T366	23465	24003.3	26137.5	12190.4	24989.5	13001	16751.5	17905.7	16737.3	20992.7	24772.4	19084	22152	20475.5	12338.8	16181.5	30410.2	17425.3	21359	27339.2
M377T212	56805.9	23453.8	124073	60543.9	47470.3	63242.4	56712.2	62445.1	103329	89660.2	46460	104558	58916.9	67203.8	65726.5	26063.6	45636.2	55278.6	45141.4	80388.3
M373T204	70113.7	23015.8	75989.1	75935	78776	82392.6	90796.2	83139.3	29475.5	69038.9	45218.9	87699.2	92850.4	89946.7	46508.5	60924.3	127886	81443.2	127951	129448
M259T99	22516.3	22997.8	22872.9	25286.6	26995.1	36358	72596.4	22558.6	124270	15190.6	33181.4	26896.7	18429.1	42218.8	31438	48859.4	29601.5	58859.6	12262.6	40981.2
M213T345	19162.8	22907	15886.2	38591.1	35537.7	18059.1	26469.6	15902.6	30768	14244.8	22065.9	12735	12666.4	15475.3	17953.6	25330	20827.1	39462.9	21712.2	17820.2
M130T192	9143.84	22839.7	15571.1	9833.1	53358.2	18848.7	33499.4	15293.5	33719.5	11296.1	31669.5	43263.8	10354	16094.1	15114.5	19491.8	8052.79	21347.2	11421.9	13251.2
M199T90	25475.4	22735.9	30336.4	32314	36521.8	27984.4	27209	23184.7	55784.1	22390.4	20359.4	22763.6	33885.9	45717.9	40328.5	26264.5	26142.2	36381.6	30844.9	30545.4
M300T145	31414.5	21897.6	23273.7	7415.86	31164.2	46491	10305.1	21988.4	14667.2	14905	16212.1	11256.1	19306.7	12523.5	25834.5	27196.5	8847.55	31201.4	19529	18094.5
M187T308	33789.5	21787.5	24749.5	31157.6	27165.9	19646.9	53012	23572.8	41398.3	34352.1	32358.8	35277	28558.8	35697.7	44767.7	33018.7	45531.8	26945.2	13336.2	31040.9
M173T355	13749.8	21673.7	23483.9	22915	17266.5	26266.3	123538	60477.2	237185	141300	42981.8	54007.8	99165.7	58315.3	71188.2	22894.9	26729.4	26132	21722	37372.3
M120T171	7481.62	21647.6	6714.07	71941.7	9808.42	22441.3	126745	9790.97	81339.7	6452.74	26544.8	7691.47	3641.42	25263.4	13266.1	10565.3	8597.52	12837.2	7723.05	8743.64
M219T368	16148.6	21498.5	11638.8	11142.4	14119.8	4736.28	11405.9	11716.2	9389.42	9943.59	11506.7	14710.6	11084.1	11186.3	11936.6	9226.3	8552.18	20196.8	15307	10881.6
M231T403	10701.9	21040.9	9168.04	13167.3	13726.5	14302.6	40273.8	10947.7	22651.8	14835	23284.8	8342.57	4149.59	9777.53	16947.4	9106.89	18215.7	15459.9	10363.8	18489.9
M506T180	62564.9	21038.2	143418	74262.5	86202.3	264367	56278.8	132623	14198.8	77313.7	117085	114012	59425.1	40746.8	43459.1	18099.7	63242.1	29836.2	55846.9	96551.5
M431T251	12676.9	20666.5	13998.6	18983.3	3365.67	13160.7	20274.6	6827.27	32737.5	39450.1	15302.5	11718.3	4891.68	13326	13207.7	10939.5	20342.4	25425.2	13957.5	18650.1
M162T380	113863	20627.5	108854	62652.9	68110.9	104588	30976.8	44160.8	14631	44488.3	90320.4	13899.1	35946.7	41028.6	66315.6	68154.5	111241	23571.2	62830.6	84235.6
M102T394	14356.9	20228.6	11248.6	20882.4	22498.7	31591.2	77438	22524.6	45884.9	30067.8	47693.3	14548.2	13627.8	19316.9	55485.3	7724.36	8162.54	23049.8	20101.2	8842.38
M253T245	8111.99	20015.3	11088.5	13946.3	7789.9	13256.1	15034.1	11257.8	13017.7	8828.67	14623.8	15133.2	7149.26	10436.7	9643.44	11328.7	10186.5	12858.3	8591.78	8931.86
M282T157	41751.7	19996.2	81886.5	51007.6	49290.6	68088.2	43409	22402.1	133445	14885.2	20391.4	18100	15571.6	17344.5	88817.6	22331.7	31713.4	79020.1	47379.7	55006.1
M130T271	83258.8	19633.6	111089	108265	48931	11959.7	121360	67460.5	164183	97843.5	66213.4	83256.4	91927.3	130076	112980	24933.6	97685	70837.5	41044.7	96413.4
M235T326	64577.4	19561.2	11940.7	75481.6	103562	124133	117297	49047.5	174130	98557.3	48156.8	64306.3	18541.1	48151.2	175914	124234	28931.8	267067	21215.2	56261.7
M110T49	26688.3	18956.5	24777.3	23062.9	24309.3	30970.5	58845.8	31363.5	52064.9	17821.2	57786.7	35746.8	47402.4	40619.5	33224.5	23864.3	33697.5	29529.5	34288.4	24627.8
M279T185	49268.3	18698.8	36484	40456.2	102011	59789	89501.3	37981.5	57727.8	38652.7	48453.5	30044	38544.6	68532.1	64136.4	43907.6	89988.2	46793.4	40797	49735.8
M159T215	72825.2	18577.1	72258.1	65757.9	81680.9	72828.2	99368.1	55552.1	78108.9	67657.6	70413.3	54657.4	58584.5	85862.9	92595.4	53216.8	91292.8	74558.1	81390	115029
M125T132	83617.6	18498.3	86784.6	41550.6	119813	51540.3	58125.4	43375.2	53269.1	29883.3	54227.4	67306	78400.9	79528.4	78927.5	43713.9	99422	26646.8	80153.3	72625.8
M277T422	24473.6	18445.6	10860.5	20264.9	13860.4	8821.99	15666.2	15805.9	26797.7	24854.7	21885.7	20038.7	12063.6	18824.1	28007.1	20599	20277.9	30714.3	21092.4	16053.5
M123T61	21324.5	18438.7	17411.7	23512.8	40550.5	46635.1	65275.9	22513.5	57721.6	23555.9	21190.9	31728.5	42276.7	36153.3	23177.7	26507.5	18753.5	23181.2	26204.3	23418.8
M87T372	42763	18421.9	35222.8	33268	37625.8	39414	52271.3	50697.3	168603	106177	71822.5	37272.5	40104.5	48734.4	56881.4	22380.3	43830.4	25885.8	40919	31259.8
M267T111	22655.3	18304.4	27101.7	22310.5	20701.5	17671.3	40802	39526.8	30064.3	22544.9	26006.7	31956.7	54594.9	40235.9	41286.1	26495.9	53204.8	65946.8	26601.1	24792
M258T340	8435.63	18294.2	5164.96	7799.7	9584.76	8003.11	5608.29	6039.84	19399.6	5530.54	7055.47	4214.88	2346.75	7949.17	9259.62	5391.15	8629.65	8124.68	3942.4	6907.16
M116T159	12082.8	18270.6	11747.7	14977.4	7458.82	1082.03	21017.8	21553.2	10773.8	6201.89	16215.5	34864.1	12738.8	25143.8	5082.61	6552.81	8040.39	12320.7	3938.2	5341.59
M109T111	85966.3	17637	88890.1	55047.5	123545	95408.4	109577	54192.6	98825.5	52119.5	77761.6	64448.6	87495.5	106684	107462	78845.5	138011	63683.2	78008.5	119865
M304T447	10852.3	17630.1	18326.9	19409.5	17143.4	26431.2	64553.1	19432.9	52273.5	35702.4	74722.3	20598.4	14975.2	21676.8	26341.7	18389.6	8318.36	34009.7	11132.7	15207.7
M784T157	87683	17577.5	72403.9	159922	127577	396271	581700	208158	64821.5	4005.16	137492	8300.17	260067	99461.8	302064	230069	864817	106902	147325	576490
M165T294	6353.33	17446.3	8306.6	12473.6	12458.3	4425.22	18006.7	14077.5	8182.07	12105.6	11379.2	30100.3	11045.7	10494.4	8756.02	10180.6	7151.78	8448.49	6509.1	9459.41
M538T186	47012.2	17245.3	41878.8	18904.7	21811.8	44710.2	16492.8	27219.8	8689.34	18496	26877.8	18269.8	22514.9	12273.7	13099.9	15988.1	19003.3	12236.3	62347.6	19397.4
M450T166	50443.1	17056.9	55273.2	47022	43733	57978.2	36344.3	50569.7	14072	27913.7	39839.1	71012.2	18289.5	29645.2	28931.9	28143.8	49226.4	49074.9	28158.1	43875.1
M196T388	14602.1	16885.2	21167.8	10298.1	12141.9	16736.2	12968.9	9945.71	8122.67	5864.33	10566.9	4546.75	11319.2	11624.4	8538.63	8322.73	19267.3	7141.47	14387.7	11769.8
M226T152	20496.3	16881.3	15486.7	15609	14058.3	15785.3	14043.2	11421.6	14962.8	7059.88	12552.3	10810.3	9560.79	11443.6	25683.4	1684.8	22383.7	36306.3	15714.4	23127.7
M104T47	12114.8	16805.3	7539.77	15157.1	12360.5	24996.8	41039.8	17795.2	47688.2	10774	24803.2	12808	34258.1	20521.9	48455.5	10646	16068.8	20357.5	18022.4	12780.4
M188T103	10609.8	16796.1	21720.1	12221.1	17019	9300.16	157480	15837.2	66640.6	15915	56198.4	23723.5	43302	32545.4	17231.2	12508	17092.8	26415.5	21548.1	11746.6
M239T454	18589.4	16730.5	27726.5	12553.5	14616.7	26171.4	11886.6	13413.8	23237.2	15575.2	10368.5	18990.7	13410.4	17422.9	12377.8	21054.8	15580	6119.76	18183.7	12582.3
M282T130	167047	16702	220538	143361	291110	113045	147537	48591.5	242696	20565.5	40326.5	40012.4	16744	49972.6	186318	97619.9	37620.2	343197	148809	118447
M215T392	40686	16521.4	46945.1	44265.7	31048.3	30307.7	41323.1	40477	50159	43698.5	35546.7	45585.1	44224.4	51591.3	69663.9	19656.7	36084.9	21444	65402.8	41017.2
M180T34	19123	16375	10514.2	29934.2	22100.9	36199.3	42896.6	23709.6	31816.2	28974.9	27819.5	33871.5	21922.6	35525.6	33513.4	40689.8	30975.4	31356	32848.2	24715.8
M171T228	8279.81	16356.4	7232.05	19913.4	10977	15701.6	47187.1	20250.1	30169.5	21274.5	54609	15291.9	7367.98	11386.4	15160.4	10578.1	7836.44	26501.8	13817.3	18911.7
M161T368	66020.9	15677.3	79384.9	93078.9	111341	71237.2	192597	85491.5	148980	104268	84218.2	158661	80138.2	92503	108655	95230.3	73644.5	123764	81516.9	79149.7
M359T345	7646.23	15420.1	8874.2	16871.4	4876.85	22287.1	48993.6	23500.4	50962.6	17524.6	49580.4	13481.8	6243.93	11736.6	15105.3	10916.9	8090.59	20235.7	5641.4	13564.6
M323T282	25582.3	15371	13487.3	28305.7	21427.3	20799.4	39961.6	25034	21546.1	14979.9	19118.7	15255.5	12947.3	12210	23384.5	20976.7	32777.3	24269.8	13687.7	22471.1
M114T128	77156.8	14600.2	20249.4	11668.1	20030.1	24270.6	15933.7	16341.1	39093.7	4429.35	14812.8	12086.4	9524.03	11491.5	25994.8	11405.3	23018.6	14645.3	25113.2	14919.8
M228T271	5968.48	14418	7414.88	8339.07	7880.82	12890.1	6228.31	4151.12	10108.2	7093.85	4846.29	5275.48	6749.66	9194.63	7765.09	2033.88	6863.89	6170.56	2563.26	6318.39
M193T77	29573.8	13866.7	32843.7	36347.8	44506.4	41103.8	86469.5	43655.6	64877.6	47714.7	40575.6	34603.8	17535.3	41824.2	43510.1	52326.9	34881.7	47877.1	32816.1	41432.8
M188T297	18430	13836.8	15018.4	22568.8	17385.3	40075.8	20471.9	10575.6	19870.3	12003.1	15405.1	17624.8	12489.8	35838.3	21684.7	33708.9	17514.7	19440.1	20850.1	36962.8
M223T348	15900.1	13743.5	17922.4	45983.3	19500.8	21343.9	27523.6	11371.2	31455.4	15991.5	27237.7	8015.87	38663.5	16014.4	20258.5	32827.3	21576.5	37881.5	19671.1	32843.8
M394T152	24120.3	13657.2	24392.3	23026.7	23018.4	60504	39560.8	29998.7	48324.2	12033.6	17368.9	20077.5	26993.3	27406.1	35028	18374.4	30398.7	28985.2	22757.1	26241.5
M173T288	5085.22	13639	5154.71	3013.16	5194.74	4046.26	2558.85	5348.78	5089.09	5488.35	2299.06	4904.5	6687.03	6716.03	2018.7	3613.62	11084.8	3489.82	6002.46	3846.79
M456T297	38469.5	13582.8	30252	26446.6	66968.5	32530.4	11967.3	27912.8	22669.9	29025	9846.89	16043.4	16721.9	34741.5	12568.7	10470	61755.6	37343.7	8884.78	32060.8
M246T444	9353.83	13517.7	11821.9	11800.2	11177.7	9830.79	15143.2	14498.3	11655.4	7427.21	18496.9	13425	13613.8	14769.5	12349.7	10519.9	9489.08	12028	8494.3	14048.6
M96T372	105985	13394.2	100983	63819.4	102123	103705	54063.4	69022.2	75004.6	69846.8	77740.5	57602.2	73969.7	80470.9	94278.3	49628.4	118070	23898.3	117540	77561.8
M145T365	12974.1	13369.5	11805.8	19210	24410.3	24599.7	126346	26504.3	38273.4	51355.9	37701.9	30224.6	25053.5	35488.6	54442.7	17247.4	7507.12	31176.6	17128.4	8535.15
M431T34_1	5582.89	13225.8	15083.9	10178.9	36197.7	12661.4	15232.7	20122.9	15261.4	6747.1	13380.8	8605.5	8280.82	13847.9	10179.5	7756.99	19951.9	10109.1	8815.83	29991.8
M297T170	4995.54	13130.8	8431.13	9466.63	3489.92	12463.9	43412.9	9701.68	14178.1	8617.8	27092.4	10231	8905.41	8586.38	9965.21	11560.1	7086.44	15795.9	7412.85	10933.8
M341T245	7890.05	12687.8	13196.4	6296.84	23185	14761.6	5732.92	6840.54	13391.1	31394.6	7790.14	7296.51	7787.85	5990.38	6305.74	3166.25	4467.23	4695.38	20320.7	4075.02
M191T264	18343.3	12663.7	22531.1	33314.5	18331.5	27788.3	20061.3	34085.5	25062.8	14441.1	20187.6	31680.4	13859.3	38465	24401.7	19871.8	27342	23793.4	26250	35699.9
M361T338	5019.19	12604.8	8452.1	15222	9317.77	12170.7	10522.6	11798.8	10175.9	11460.1	16319.7	9567.07	9478.31	9334.7	6707.18	22669.1	6241.37	18819.5	9082.19	11073.1
M211T193	34763	12403	40934.9	31018.2	44070.2	21701.3	32669.9	30672.3	36505.6	26741.7	19264.5	23696.8	28533.3	36544.8	27664.1	24569.9	30819.5	23832	34637.5	26808.1
M159T75	21985.7	12340.1	23865.1	18842.4	35122.2	18069.2	28410.9	19594.1	46376.9	45397.3	16585.4	18726.5	36541.8	33788	22661.9	29347.9	40416.7	24689.6	19898.5	39689.2
M272T130	25711.6	12193.8	18518.6	8099.07	15537.4	18251.8	5833.89	11299.5	7584.12	22267.5	10863.7	11621.9	8169.7	11306.1	10371.2	8681.19	16316.4	10480.9	14744.5	8612.68
M146T299	8203.92	12185.3	9444.31	17669.7	9688.64	4768.91	6930.13	6709.19	4414.09	14052.1	4743.39	5517.9	16280	6611.46	4326.49	4957.75	4665.6	7092.42	12443.8	3194.98
M275T431	15172.8	12143.7	17627.1	17417.7	16837	12165.1	31222.4	14720.5	23158	15795.8	23163.8	13383.5	18641.5	20062.3	21302.9	15034.3	16186.5	21682.7	15745	21024.7
M352T168	3582.69	12110.6	4553.58	8836.22	9027.29	8000.88	30986.1	9987.31	19380.5	4065.31	17186.2	10245.8	3513.98	10142.9	5204.46	11418	7602.49	14237	2507.03	17021.5
M322T336	9529.19	12068.1	22729.5	27801.6	9932.49	25634.8	38344.4	23681	85943.3	24789.7	56007.3	18702.7	12763.9	18818.3	10057.5	22567.8	15361.6	43041.1	10150.2	22143
M249T300	33803.5	11995.9	23439.1	37736.3	13581.9	19211	71077.2	21612.3	56153.1	26671.4	14325.4	32414.7	32838.6	34829.7	53493.2	32060.3	36302.2	22558.1	23762.9	52124.7
M435T186	23867.3	11953.7	10998.9	17842.8	16166	28507.5	32397.9	18287.9	21670.3	13111.8	9722.5	17675.1	27897.8	11358.5	19588.7	17816.8	40276.7	12944.3	21415.4	19059.1
M165T284	16165.6	11866.9	18205.2	12788.8	10600.7	21246.2	7779.58	23043.3	22345.9	23695.9	25301.3	18624.8	28336.6	19172.4	20951	7864.63	15277.8	10276.2	29489	15729.7
M295T361	20877.4	11746.3	20561.7	8842.85	15567.5	8569.13	11212.2	17059.2	23828.5	17684.2	15769.3	11638.2	15885.6	16736.1	11593.5	18794.4	23190.5	16888.1	6270.7	14852.5
M273T402	34129.1	11636.9	41454.5	88016.8	40222.8	114228	27739.5	17768.7	21665.4	29895.9	103975	17185.7	23251.6	11941.1	71882.8	22485.5	21423.6	16685.2	67710.2	41945.9
M217T103	25324.4	11627.3	23401.2	26463.3	82695.1	27908.1	24527.2	29693	18551.8	17044.3	70729	19814.9	25816.4	24829.3	120208	16572.8	22693.1	18121.8	20046.2	24952.9
M268T254	30673.9	11542.4	20867.6	35988.7	24794.3	25871.5	26800.7	26318.8	60809.2	36887.7	27285.6	27442.1	29221	35479.8	51818.3	23153.3	31506.8	28393.6	35396.4	26820.6
M653T290	5199.48	11517.6	6640.03	8954.64	4826.7	4881.6	13268.3	24784.6	6386.28	4158.18	25252.7	21053.2	5229.49	36710	16320.1	14940	21875.9	6275.39	6468.34	29488
M223T231	3741.71	11464.1	5482.91	6339.04	5098.82	9243.5	20412.5	9587.72	13319	9679.17	9350.36	7541.43	3130.32	5032.71	5713.93	8083.33	5018.66	9323.89	5665.12	5215.76
M128T372	33369.8	11302.3	17588	8410.49	30201.6	7608.73	5372.33	18090.1	17452	10697.3	15421.8	26681.5	7190.14	34087.1	10816.9	11097.3	14275.6	9016.68	12519.2	11055.5
M191T309	6606.29	11159.6	4100.07	4469.41	3930.56	4622.5	15249.2	6326.46	10174.8	4712.14	7079.68	6912.58	6177.54	3909.56	4677.14	6053.6	3617.2	11232.9	6967.21	3350.18
M201T74	36255.8	11141.2	34755.4	32888	38869.2	56745.7	52676	24161.7	47953.5	26955.8	47995.2	15276.3	51532.1	46593.8	51418.5	52196.5	79491.7	37030.9	52213.9	75326
M209T154	9452.99	11030.1	14891.5	8790.61	7395.19	7447.16	6516.9	6382.53	9877.99	13893.9	7650.25	14337.9	6617.46	16497.2	4024.24	15346.1	19542	4659.79	10173.9	10005.4
M102T336	8203.34	10886.3	9768.23	6209.88	8415.4	5552.41	18752.5	8732.14	14238.9	12249.1	10790.6	4821.03	10330.4	6639.48	3333.06	3598.24	12824	4860.18	13460.8	9512.45
M231T301	8371.59	10688.9	6636.1	8393.24	8033.93	10522.8	15184.6	6968.5	11975.8	9492.63	9279.88	7057.58	7605	12882.5	11815.3	4373.41	10219.6	8117.19	4830.79	8297.02
M133T281	50411.2	10669.1	32979.9	54992.4	31884.6	31972.1	66105.7	35066.2	58283.8	39172.5	37805.6	29425.1	43748.1	57426.6	100628	44845.9	86432	46090.8	60832.2	72470.4
M237T230	9591.98	10476.7	8959.69	12050.3	5625.23	28472.3	13114.6	6644.04	8668.78	8309.34	17464.8	6569.28	8676.38	9731.75	9591.63	8889.99	9498.12	10986.3	7998.94	6795.97
M151T34_2	73115.6	10265.9	8443.3	9468.41	18141.7	16283.2	81492.5	86972.9	11292.9	74721.8	10957.9	7931.75	13835	8012.48	10254.1	9522.35	12552.5	12879.2	63478.7	8563.94
M262T373	4805.96	10215.1	4993.72	12233.3	9761.88	6980.92	4853.77	4990.33	6593.08	5854.41	6022.95	3526.96	4552.89	5873.05	8512.57	15729.6	5295.26	22599.9	6949.51	10635.9
M163T403	8900.76	9735.87	7219.92	9717.4	8877.12	11774.3	28844.2	12518.9	26923.8	31832.9	16918.9	10850.7	14588.3	18798.1	16044.6	7693.61	5014.95	9636.05	4169.63	4734.89
M195T221	3316.13	9651.13	3489.03	5735.42	4091.01	3384.34	3786.36	3150.42	3303	4396.87	3916.32	10687.1	3647.63	3764.4	5205.72	4279.87	2855.97	6109.06	3803.75	3321.36
M237T158	8175.28	9611.54	7915.53	5921.36	3258.33	6544.16	8811.73	7714.18	12080.6	6444.53	13016.1	13435.2	7972.71	9615.26	18421.7	7396.66	10915.6	12533.1	10610.8	12545.7
M357T302	13133.2	9548.07	8480.42	16730.3	14795.6	20551.9	9087.56	14935.4	11295.6	10594.3	8111.7	7552.25	9891.46	11514.5	30468.7	13028.1	13390.4	18247.9	17393.5	11645
M245T431	18422.6	9207.33	12049.3	7801.27	9494.71	4003.16	22872.9	8561.17	20419.3	11385.7	12427.2	17111.5	7910.01	14854.1	11199.9	8361.13	5997.25	16370.1	8258.63	7386.86
M132T257	3251.67	9120.5	2411.58	2681.91	2554.92	3238.97	5366.04	3211.73	1774.8	2748.35	3499.58	2907.31	2073.3	2822.02	3408.69	2788.51	3400.22	3311.3	3530	3123.74
M321T409	8295.43	8975.04	4747.36	24582.6	65090	103229	283274	16829.2	65824.9	106618	85038.4	12294.3	5340.68	18809.8	154365	65887.6	11015.6	87053.6	8350.23	14210.1
M143T224	24310.3	8815.11	26881.2	18933.2	35539.7	22171.2	20966	5698.93	15018.7	16079.8	10134.1	14000.4	8604.5	18724.4	21562.9	15063.5	33533.2	9218.95	30901.8	5569
M154T246	6329.07	8806.5	12633.5	27522.1	15139.1	3732.75	7525.84	11358.4	15503.9	11468.7	33219.3	9701.28	14901	17364.6	29561.7	24714.7	17901.2	27636.1	8611.37	25940.9
M265T254	16673.2	8783.34	16787.6	21148.8	7632.33	21524.1	11184.6	11540.2	10803.8	14568	16114.1	23753.9	9004.88	16199.1	11247.2	19210.5	15035.3	17947.2	9010.08	23563
M249T392	17656.3	8746.5	18742.4	21772.2	27536.9	15976.2	14019.6	16439.5	14426.9	15942.9	15155.3	13607.3	15691.4	17285.3	17864.4	13393.7	17347.3	19482	16653	26779.7
M289T431	4841.99	8523.68	6427.76	10540.6	4444.05	8736.54	101205	27202.6	59240.3	13248.3	50460.6	7875.52	6724.02	14203	15350.6	9110.31	4156.01	15882.1	8035.53	9668.96
M359T33_1	15003.3	8379.6	16182.1	25046.2	19572.9	42442.1	16702.8	49990.6	31892.8	16399.7	25370.9	18585.9	16180	16811.7	33920.1	19538.2	8579.86	24014.8	16723.1	14801
M212T43	23315	8300.97	9866.23	12732.1	16891.2	15077.2	49448.2	18419.9	31732.6	19302.7	33990.5	22997.5	35117.9	19118	14002.1	7583.05	26240.3	8242.76	6890.85	14626.3
M195T311_1	4984.51	8048.95	6415.39	8685.77	7468.6	2535.57	7843.3	11193.7	10120.9	4335.14	3401.14	3013.32	2729.98	6421.53	8533.39	8770.6	3661.04	8691.72	3136.4	3416.36
M225T341	41792.2	8043.6	18866.6	39695.9	42515.5	17842	21791.8	43185	45340	49049.2	27293.5	30362.1	47770	55052.7	37021.1	32730.9	48299.9	25198.3	43714.6	41757.2
M330T416	5030.52	7869.84	2497.34	6735.78	23456.9	34704.1	49510.2	6868.95	27021.1	43219.8	29152.9	6022.04	5981	10047	69214.4	15491.3	5216.87	21222.8	3846.01	2914.89
M219T163	18439.1	7838.92	20638.6	32048.5	27161.1	25813.2	12945.8	20711.5	42744	14304.9	21640.8	27713.7	21800	19045.7	15278.8	29034.9	43971.9	20419.2	13256.5	20995.2
M521T83_1	11671.8	7681.4	4903.69	8721.62	10137.5	5701.63	10165.2	7139.35	8662.86	8955.49	8286.89	8604.7	10919.2	7260.3	5728.04	8163.27	5861.34	12876.4	13499	19871.9
M611T370	41105.6	7362.49	44160.4	13004.9	28894	103971	36521.5	15005.1	15442.9	18305.4	11749.4	8227.2	11736	15367.2	14395.3	15986.3	4915.3	13263.2	13764	15560.4
M224T237	7048.95	7310.07	14001.3	7000.32	15540.5	8181.28	3386.89	9510.93	9491.88	6815.76	5070.55	10803.3	9183.92	7828.66	7968.9	3022.91	9139.63	16593.3	10041.3	4249.31
M99T296	3823.28	7142.57	2775.48	3183.65	6064.34	4938.55	12683.1	7053.01	3737.8	4439.42	5404.05	7522.43	2286.94	2684.31	6440.97	1801.97	6616.27	4045.67	5872.06	6511.34
M129T393	3759.56	7118.59	5283.92	5827.51	2805.59	6368.99	15159.2	6026.46	6721.6	4974.21	11915.3	5520.05	6016.08	5738.9	8782.44	3141.39	3778.09	8354.4	2869.81	7084.86
M253T179_2	17729.7	6965.96	8344.36	31407	15393.9	25769.3	56991	12233.1	29427.3	17718.5	27772.2	10988.2	13315.2	13456.9	59996.7	17487	20700.9	66921.5	10428	19083
M151T237	12177	6914.26	7737.64	8567.39	10854.1	11184.9	47901.8	10764.8	48549.5	19246	15965.3	14885.7	7801.17	15255.8	39121.3	11226.9	6806.27	20215.5	11451.7	12753.7
M169T125	18527.3	6863.22	23048.6	19523.8	35450.9	22011.4	53748.5	18624.7	52016.8	15519.5	34236.9	27325.5	18700.6	29222.9	29821.8	28612.6	54609.9	17432.2	24633.2	26652.6
M161T532	8309.1	6307.12	7938.18	16507.3	9470.33	7853.07	22664.8	8655.66	52999.6	14243.7	19726.5	8703.02	26375.8	19731.7	8431.64	5224.8	6864.41	11370.7	31063.2	15624.2
M241T395	44983.3	6199.23	24478.4	155184	36065.1	165485	120064	13373.7	61561.2	32719.2	191370	17999.9	10303.7	27146.9	125839	25380.1	34591.7	19547.4	86853.4	57214.8
M168T124	40108.6	6089.2	38606.6	61806.8	43620	118189	118450	63597.3	133808	71435.9	56445.6	38506.9	32046.4	38369.9	93392.7	59978	44241.7	75251	23289.7	40667.5
M189T334_2	26196.5	5869.54	13477.9	37434.4	16292.4	24293.3	20685.8	27064	25608.6	14759.9	29212.5	19707	30872.3	32365.4	35067.2	27576	38444.4	23609.3	13714.9	26597
M158T303	7074.52	5837.26	8743.91	5958.35	11793.4	4626.64	8894.48	4640.64	8445.46	5732.31	9510.6	6738.43	2930.76	10040.4	7370	2821.62	5879.25	6782.61	9617.89	10770.9
M336T67	19274.6	5822.35	26852.2	15992.2	20542.2	28322.1	37067.2	9810.12	126605	4311.52	10920.7	10984.8	5428.3	16716.5	28073.1	12608.1	5399.16	19262.5	20554.6	14476.2
M263T360	21483.1	5781.29	22679	9897.6	26610.9	3525.12	24507.2	10964	22232.6	8210.85	6507.08	21108.3	6342.07	4160.47	30055.7	28514.5	15179.9	19605.7	14445.7	28559.7
M401T300	8600.82	5676.79	4077.74	5732.67	17640.9	4582.67	11864.4	5464.61	6280.4	4504.5	4925.16	7401.71	6819.04	5625.7	4308.97	10097.6	9240.32	8729.64	4061.43	7169.48
M233T335_2	6063.6	5648.72	7912.17	7458.76	8082.02	10717.4	7965.04	5657.82	6127.75	7052.61	6239.43	8772.51	7508.22	6280.33	16734.6	11033.2	7764.05	7679.55	4302.17	15498
M107T188	27707.4	5609.54	50808.2	18745	18112.3	12322.2	54301.6	18909.7	35495.9	16051.6	11811.3	17620.5	23037.6	40569.3	20711.1	25462.1	17403.3	22913.4	42527	29409
M234T448	4745.89	5606.9	4269.4	4573.87	4778.21	3074.21	14140.2	5689.88	14916.2	5819.72	16346.2	5086.66	3755.68	10175.5	6260.24	4769.71	5240.4	9092.29	4134.89	4242.17
M262T427	6050.13	5462.87	42543.2	6381.62	4119.57	2254.5	1863.66	3190.6	2036.43	7168.06	4200.66	4091.16	4949.62	5830.89	1115.63	11673.6	1560.23	10654.6	8769.74	6268.49
M203T199	23067.1	5404.02	15710	62158	26116.8	23444.7	28466.9	13662.2	27906.1	17084.9	62528	13769.4	10397.3	25828.2	106519	23772.5	35411.8	14597.8	122278	74760.7
M167T566	8129.28	5348.91	7184.92	3683.35	10692.4	7531.18	11136.1	5549.75	15790.4	6232.04	9407.71	6119.83	6119.8	10487.4	9622.26	2259.32	11997.8	5611.49	11500.3	9354.15
M190T105	7357.66	5345.05	5676.7	5552.25	7823.58	7832.7	4887.61	8142.67	13699.4	3672.06	11606.6	6825.87	11801.9	8878.84	7047.04	8970.51	13641	12414.6	10857.2	15624.7
M185T232	20897.9	5297.8	13024.2	54801.4	27440.1	29449.4	20166.1	15424.7	25871	19154.4	14158.2	9275.87	16751.9	25171.3	42121.2	81454.6	35098	68370.5	17462.5	75150.1
M269T296	12642.2	4859.89	7354.99	14060.2	13356.7	10500.8	6958.29	16080.2	15981.1	10986.9	11403.9	22827.5	10930.6	31301.7	10178.7	15768.6	14819.4	17918	25358.7	18142.3
M136T213	5085.14	4847.58	4187.98	2793.34	6123.79	11527.6	8156	4189.73	19005.2	2832.94	3641.61	315.647	2513.01	3168.93	7721.26	4361.48	3578.27	4740.26	3802.03	6353.71
M303T401	18523.3	4773.47	19903.2	18948.2	30989.2	24584	10225.1	10087.6	8121.47	16644.7	11433	10985	15024.4	15245.2	19271.5	13765.5	13992.3	11080.5	19435.4	10990.7
M117T274_2	5339.2	4577.14	3426.04	5457.94	2324.52	2742.16	4452.78	3489.8	5306.92	3405.66	4044.23	3521.81	4657.05	5980.97	6153.91	4798	4337.11	6049.57	6905.36	5933.41
M252T188	8633.25	4558.32	4434.12	12925.4	5275.46	3092.93	4512.56	20412	15473.6	4671.02	8355.37	10530.7	8111.63	10167.4	5879.25	4851.34	7369.8	1766.83	5409.7	6411.06
M285T202	39177.4	4522.54	28854.9	29768.3	37619.6	31873.4	20879.5	15865.7	26123.5	17925.2	16840.8	15922.5	26209.1	26575.2	36741.3	25582.9	19345	28756.6	32644.7	30290.1
M252T511	8283.63	4471.14	6870.9	6115.49	9362.11	7911.65	10097.3	8258.56	10019.1	6611.93	8477.71	8901.45	8688.93	11140.2	7677	7169.2	5313.13	10255.3	8439.09	6833.93
M280T254_2	10548.9	4272.4	15042	11133	17338.9	16539.6	15921.1	9015.87	6499.9	10547.6	9145.66	8985.51	9847.91	7835.22	12107.4	8072.98	9939.57	11200.8	14512.7	14200.5
M247T267	9861.66	4229.46	12166.4	11271	23572.5	13164	15294	9800.02	13262.4	10204.8	8368.7	7503.87	10516.5	14601.1	13521.9	11911.7	14794.6	10261.6	10695.2	14303.7
M246T519	6127.19	4077.56	4890.13	5910.62	9878.38	6338.85	12186.8	11035.5	22149.2	6639.26	8385.25	8216.55	7991.26	6067.48	6894.7	4743.64	16067	9096.58	6248.72	4544.91
M231T343_1	9425.39	4019.25	4664.77	7901.65	5829.92	8171.52	13402.6	7083.46	8799.11	8302.79	11901.4	4998.63	5329.28	4459.47	10692.2	5973.18	4057.45	10913.3	19108.7	5120.02
M104T369	5244.86	3959.93	6976.23	5048.54	6639.7	7865.85	11380.2	15840.6	108753	60506.3	23749.8	9863.28	10579.8	10119.3	13857.1	5129.01	6110.43	6398.26	6662.86	5581.12
M176T140	3626.68	3951.2	6780.52	8293.94	3687.23	8980.37	5729.14	2341.3	5011.85	4115.2	14598.6	16180	8845.01	3811.38	3834.98	4695.35	15204.7	6693.87	6750.02	11460.4
M358T164	26287.1	3881.01	16075.2	5729.73	10016.6	24745.8	18160.3	7258.43	22788.6	13011.8	13773	8476.06	5703.1	5581.98	8990.61	7987.26	7406.17	8988.52	2807.01	7008.32
M606T426	2009.68	3876.84	657.415	2858.08	3000.4	2374.79	3661.87	1275.62	3021.11	7532.83	4125.92	1995.4	3805.89	2688.33	1979.52	1218.54	4372.21	4073.5	3959.29	5205.32
M227T35_2	5482.24	3783.36	4655.86	6127.75	36103.4	24011.6	7424.63	2448.48	10027.5	29231.4	3428.76	6436.08	5211.46	8254.13	2483.2	4438.28	7078.58	1889.14	26148.2	11068.9
M245T343	7667.37	3660.73	33441.5	35844.2	3300.67	2946.35	17379.5	9479.32	9261.9	9579.54	3417.55	14342.6	9441.63	9492.78	13413.1	59193.7	18853	14404.8	7484.73	4216.21
M201T409	2881.03	3514.82	2556.34	4011.88	3225.56	5814.56	8698.81	2542.19	13291	9162.09	2790.45	2353.55	2845.42	3155.09	7522.06	4556.93	3357.37	6091.09	2319.36	3958.04
M345T492	1037.25	3461.68	5699.82	4542.79	4908.48	3116.08	8687.23	2550.47	14660.4	9936.37	6622.19	3720.95	856.608	3730.6	4987.28	3683.35	2400.48	5984.27	1099.57	4231.65
M151T288	4572.51	3435.94	1306.41	1417.52	5556.83	1696.19	1876.68	851.251	1839.07	4332.43	10565.9	5507.69	3303.61	4073.76	1313.47	4328.41	1906.34	1734.93	3793.1	4322.8
M306T439	3314.47	3210.38	3296.55	11113.9	21881.6	31422.1	76692.8	5495.91	22072.2	43884.8	25060.3	7398.16	4815.77	9324.04	53282.1	16743.1	3365.49	24480.3	3690.9	4441.17
M295T266	5926.07	3117.25	3301.47	3391.45	4287.3	9106.77	7290.66	7570.14	9552.02	12637.4	6977.81	4639.68	6668.49	3332.08	10254.3	6429.39	7349.4	7740.82	9578.76	3949.86
M199T268	16358.9	3021.65	15067.9	5506.22	2653.49	18648.2	4751.89	2412.54	7153.97	9445.69	2813.42	5842.78	22581.3	6129.05	4920.56	5445.61	1350.84	3721.78	4311.33	24743.6
M259T472	5728.51	2947.73	3863.41	4023.76	5716	4593.35	35810.7	7984.85	133442	9416.46	11736	13616.9	2709.44	6940.44	8512.07	10153.7	2333.13	3935.33	3204.65	1710.84
M349T351	1944.66	2909.64	62377.8	49322.4	2070.34	1864.88	4871.92	3801.78	5132.16	2133.63	4355.72	67463.6	2760.36	3372.54	5003.03	6288.62	2245.22	2414.28	2427.48	2320.54
M346T426	6518.16	2860.08	4942.5	3351.37	15325.7	13342.4	12790.6	6443.62	13132.7	11863.5	10659.1	3295.45	6641.62	8582.82	10046.3	11529.2	7861.52	9319.99	5320.37	4586.41
M273T399	2995.81	2833.32	6226.6	11781.3	4847.24	12970	12762.3	10528.4	15672.8	2449.1	5413.45	12772.2	3403.68	3922.51	5858.54	10735.7	4882.81	3287.39	9547.1	7026.81
M206T247	3187.22	2666.31	9092.67	8440.89	10817	10156.3	5284.61	2450.82	3332.74	4245.68	4597.74	10202.1	6617.42	2656.68	3198.2	10167.5	6268.41	8713.89	4417.83	9640.92
M143T197	24260	2609.92	12852.7	20589.4	17353.8	10933.8	12948.4	8745.46	14889.6	37708.7	8588.22	9342.23	10304.9	15492.5	12931.5	9755	15378.8	9402.2	11251	12083.2
M197T213	11269.2	2247.26	9016.78	7651.05	1221.81	9101.26	7835.49	7701.69	9694.96	6465.82	8398.09	6804.58	6762.35	8866.1	14748.8	5403.45	11450.5	3580.84	10906.4	9456.85
M482T279_2	5316.04	2145.84	4672	4094.37	5046.53	5530.7	13298.3	1908.6	13137.2	4934.78	6076.36	3397.86	4257.25	4456.81	4508.85	4737.78	4896.6	1891.44	4912.24	5222.4
M103T272	18326.2	2078.74	21610.4	5842.66	5741.97	2084.33	18950	5590.58	10259.3	4244.99	6746.46	6807.35	7874.54	9533.3	31310.2	2788.36	23849.6	2027.04	3245.99	9018.26
M348T427	2166.6	2043.9	949.106	2938.12	5131.3	6024.73	3514.9	3938.67	4292.69	6164.44	9178.41	2282.09	1588.96	2615.18	6210.31	4439.83	1880.44	5064.25	1885.67	1631.05
M288T420	25414.9	1964.59	27194.8	28408.1	36653.3	34152.1	21871	26321.3	23556.9	29504.8	21110.7	16711.3	26045.5	27932.1	55979.3	33442.9	36197.7	24567.4	39783.3	22068.8
M542T401	535.403	1816.88	2057.22	2744.9	11526.6	33677.3	23365	2724.05	5792.84	1856.14	8607.06	3722.21	11007.7	8604.02	1556.04	8330.08	1850.94	8519.69	3379.52	1570.67
M259T388	12241.5	1800.29	9598.38	14880.1	29694.3	5095.4	5217.15	7355.98	5027.52	27662.8	21151.5	5675.62	7282.81	4363.76	1895.22	14195.9	12853.6	16186	6992.26	6547.44
M122T204	2941.62	1779.49	6421.63	4710.6	2657.43	4500.6	4230.35	4471.05	11066.8	5535.51	4639.57	4187.18	2318.66	2965.94	2976.45	1943.5	7296.67	6841.42	5205.22	3630.05
M260T152_2	5167.14	1768.59	6783.93	3778.34	3794.62	5989.16	6105.98	7463.25	4501.01	5825.87	2640.85	5155.52	1791.36	3682.04	8165.44	5629.03	6924.1	12381.6	4227.16	4662.6
M435T294	6077.83	1316.53	8089.17	5426.58	9212.21	9419.83	5409.72	5989.92	7476.06	7182.16	6404.57	4299.98	5541.79	8577.44	9169.52	13036	5106.26	6295.82	6485.81	7411.06
M243T397	6172.79	1141	2550.56	17906.7	4508.57	16613.3	2664.56	377.104	2117.51	4450	23207.8	599.614	860.941	689.774	13053.3	695.256	3901.09	1351.84	11041.2	5932.08
M345T410	1235.41	868.382	656.019	2598.12	5034.58	7900.93	11358.8	1729.51	4316.66	8421.25	7563.92	1070.68	819.059	1709.41	11791	4091.15	926.031	5808.3	1426.05	944.586
M153T321	10254.7	523.649	11124.4	8659.41	13877.5	10876.1	10464.6	10178.6	11414.6	17948.6	5595.04	12353.5	12323.7	11131.6	9439.91	14847.1	10416.2	10352.2	9360.17	15875.2
M540T431	65.8343	151.171	72.7711	2677.07	142.927	1916.69	225.704	111.927	211.596	197.321	205.166	6223.47	215.382	231.559	209.209	5210.68	4797.23	125.305	209.355	213.931
