# Supplementary material for: Microbiota profiling reveals alteration of gut microbial neurotransmitters in a mouse model of autism-associated 16p11.2 microduplication
Source: Front Microbiol. 2024 Mar 26;15:1331130. doi: 10.3389/fmicb.2024.1331130 (PMC11002229; doi:10.3389/fmicb.2024.1331130)
Supplement: Supplementary file 2 [file Data_Sheet_2.zip › supplementary figureS1.xlsx]

## Sheet: Supplementary figure S1B
Elevated plus-maze test: open arm time
	wt1	wt2	wt3	wt4	wt5	wt6	16p11.2dp/+1	16p11.2dp/+2	16p11.2dp/+3	16p11.2dp/+4	16p11.2dp/+5	16p11.2dp/+6
open arm time (s)	4.44	0	0	58.8332	0.200001	30.1	17.24	0	21.96	10.7	0.033333	11.9
Table Analyzed	open arm time
Column B	16p11.2dp/+
vs.	vs.
Column A	wt
Unpaired t test
P value	0.6263
P value summary	ns
Significantly different (P < 0.05)?	No
One- or two-tailed P value?	Two-tailed
t, df	t=0.5024, df=10
How big is the difference?
Mean of column A	15.6
Mean of column B	10.31
Difference between means (B - A) ± SEM	-5.290 ± 10.53
95% confidence interval	-28.75 to 18.17
R squared (eta squared)	0.02462
F test to compare variances
F, DFn, Dfd	7.350, 5, 5
P value	0.0472
P value summary	*
Significantly different (P < 0.05)?	Yes
Data analyzed
Sample size, column A	6
Sample size, column B	6
Note: these p-values were calculated in Graphpad.

## Sheet: Supplementary figure S1C
Elevated plus-maze test: close arm time
	wt1	wt2	wt3	wt4	wt5	wt6	16p11.2dp/+1	16p11.2dp/+2	16p11.2dp/+3	16p11.2dp/+4	16p11.2dp/+5	16p11.2dp/+6
close arm time (s)	553.12	555.64	565.36	504.267	578.4	542.833	489.56	575.56	470.84	558.933	585.033	522.267
Table Analyzed	close arm time
Column B	16p11.2dp/+
vs.	vs.
Column A	wt
Unpaired t test
P value	0.4739
P value summary	ns
Significantly different (P < 0.05)?	No
One- or two-tailed P value?	Two-tailed
t, df	t=0.7442, df=10
How big is the difference?
Mean of column A	549.9
Mean of column B	533.7
Difference between means (B - A) ± SEM	-16.24 ± 21.82
95% confidence interval	-64.85 to 32.38
R squared (eta squared)	0.05248
F test to compare variances
F, DFn, Dfd	3.426, 5, 5
P value	0.2027
P value summary	ns
Significantly different (P < 0.05)?	No
Data analyzed
Sample size, column A	6
Sample size, column B	6
Note: these p-values were calculated in Graphpad.

## Sheet: Supplementary figure S1D
Elevated plus-maze test: time in middle area
	wt1	wt2	wt3	wt4	wt5	wt6	16p11.2dp/+1	16p11.2dp/+2	16p11.2dp/+3	16p11.2dp/+4	16p11.2dp/+5	16p11.2dp/+6
time in middle area (s)	29.08	29.88	21.56	36.9	21.4	27.0666	69.68	18.96	77.24	30.3666	14.9333	65.8333
Table Analyzed	time in middle area
Column B	16p11.2dp/+
vs.	vs.
Column A	wt
Unpaired t test
P value	0.1416
P value summary	ns
Significantly different (P < 0.05)?	No
One- or two-tailed P value?	Two-tailed
t, df	t=1.596, df=10
How big is the difference?
Mean of column A	27.65
Mean of column B	46.17
Difference between means (B - A) ± SEM	18.52 ± 11.60
95% confidence interval	-7.334 to 44.38
R squared (eta squared)	0.203
F test to compare variances
F, DFn, Dfd	22.89, 5, 5
P value	0.0037
P value summary	**
Significantly different (P < 0.05)?	Yes
Data analyzed
Sample size, column A	6
Sample size, column B	6
Note: these p-values were calculated in Graphpad.
