# Supplementary material for: Microbiota profiling reveals alteration of gut microbial neurotransmitters in a mouse model of autism-associated 16p11.2 microduplication
Source: Front Microbiol. 2024 Mar 26;15:1331130. doi: 10.3389/fmicb.2024.1331130 (PMC11002229; doi:10.3389/fmicb.2024.1331130)
Supplement: Supplementary file 2 [file Data_Sheet_2.zip › supplementary figureS2.xlsx]

## Sheet: Supplementary figure S2A
The microbial community diversity (ACE)
	wt1	wt2	wt3	wt4	wt5	wt6	wt7	wt8	wt9	wt10	16p11.2dp/+1	16p11.2dp/+2	16p11.2dp/+3	16p11.2dp/+4	16p11.2dp/+5	16p11.2dp/+6	16p11.2dp/+7	16p11.2dp/+8	16p11.2dp/+9	16p11.2dp/+10
ACE	264.045	323.645	366.813	287.929	259.638	310.37	351.564	253.861	292.787	246.337	179.805	241.459	295.147	228.049	239.18	221.211	231.342	200.633	230.399	201.245
Table Analyzed	ACE
Column B	16p11.2dp/+
vs.	vs.
Column A	wt
Unpaired t test
P value	0.0006
P value summary	***
Significantly different (P < 0.05)?	Yes
One- or two-tailed P value?	Two-tailed
t, df	t=4.183, df=18
How big is the difference?
Mean of column A	295.7
Mean of column B	226.8
Difference between means (B - A) ± SEM	-68.85 ± 16.46
95% confidence interval	-103.4 to -34.27
R squared (eta squared)	0.4929
F test to compare variances
F, DFn, Dfd	1.818, 9, 9
P value	0.3864
P value summary	ns
Significantly different (P < 0.05)?	No
Data analyzed
Sample size, column A	10
Sample size, column B	10
Note: these p-values were calculated in Graphpad.

## Sheet: Supplementary figure S2B
The microbial community diversity (Richness)
	wt1	wt2	wt3	wt4	wt5	wt6	wt7	wt8	wt9	wt10	16p11.2dp/+1	16p11.2dp/+2	16p11.2dp/+3	16p11.2dp/+4	16p11.2dp/+5	16p11.2dp/+6	16p11.2dp/+7	16p11.2dp/+8	16p11.2dp/+9	16p11.2dp/+10
Richness	262	322	364	287	259	309	350	253	291	246	179	241	294	227	239	221	230	200	230	201
Table Analyzed	Richness
Column B	16p11.2dp/+
vs.	vs.
Column A	wt
Unpaired t test
P value	0.0006
P value summary	***
Significantly different (P < 0.05)?	Yes
One- or two-tailed P value?	Two-tailed
t, df	t=4.177, df=18
How big is the difference?
Mean of column A	294.3
Mean of column B	226.2
Difference between means (B - A) ± SEM	-68.10 ± 16.30
95% confidence interval	-102.4 to -33.85
R squared (eta squared)	0.4922
F test to compare variances
F, DFn, Dfd	1.786, 9, 9
P value	0.4005
P value summary	ns
Significantly different (P < 0.05)?	No
Data analyzed
Sample size, column A	10
Sample size, column B	10
Note: these p-values were calculated in Graphpad.

## Sheet: Supplementary figure S2C
Firmicutes/Bacterioidetes ratio
index	wt1	wt2	wt3	wt4	wt5	wt6	wt7	wt8	wt9	wt10	16p11.2dp/+1	16p11.2dp/+2	16p11.2dp/+3	16p11.2dp/+4	16p11.2dp/+5	16p11.2dp/+6	16p11.2dp/+7	16p11.2dp/+8	16p11.2dp/+9	16p11.2dp/+10
F/B ratio	0.317566	0.375223	0.888396	0.133518	0.246721	0.215446	0.537956	0.2171	1.70246	0.285923	1.48669	0.486903	0.43736	0.385937	0.220452	0.0902741	0.0926187	0.174608	0.121429	0.109657
Table Analyzed	Firmicutes/Bacterioidetes ratio
Column B	16p11.2dp/+
vs.	vs.
Column A	wt
Unpaired t test
P value	0.5229
P value summary	ns
Significantly different (P < 0.05)?	No
One- or two-tailed P value?	Two-tailed
t, df	t=0.6516, df=18
How big is the difference?
Mean of column A	0.492
Mean of column B	0.3606
Difference between means (B - A) ± SEM	-0.1314 ± 0.2017
95% confidence interval	-0.5552 to 0.2923
R squared (eta squared)	0.02305
F test to compare variances
F, DFn, Dfd	1.274, 9, 9
P value	0.7238
P value summary	ns
Significantly different (P < 0.05)?	No
Note: these p-values were calculated in Graphpad.

## Sheet: Supplementary figure S2D
Microbial composition at the phylum level
relative abundance (%)	WT	16p11.2dp/+
Bacteroidota	0.691702	0.770569
Firmicutes	0.274028	0.218619
Proteobacteria	0.00717432	0.00483124
Cyanobacteria	0.00233031	0.00164162
Deferribacterota	0.000674422	0.000103081
Patescibacteria	0.00353867	0.000774842
Verrucomicrobiota	0.0153953	0.000189121
Actinobacteriota	0.00134973	0.000940351
Desulfobacterota	0.00351722	0.00214207
Campylobacterota	0.00029067	0.00018968

## Sheet: Supplementary figure S2E
Microbial composition at the genus level
relative abundance (%)	WT	16p11.2dp/+
others	0.750055	0.728772
Dubosiella	0.0168851	0.0704439
Lachnospiraceae NK4A136 group	0.092155	0.0660829
Alloprevotella	0.025736	0.038484
Alistipes	0.0484655	0.0271598
Prevotellaceae UCG-001	0.00725596	0.0189696
Bacteroides	0.0196605	0.013526
Odoribacter	0.0204033	0.0131955
Lactobacillus	0.0146463	0.0123254
Limosilactobacillus	0.00473713	0.0110407

## Sheet: Supplementary figure S2F
Summary of the significant changes in microbial metabolic functions annotated as GBM
Module	Description	P-value	LOG2(16p11.2dp/+/WT)
MGB015	p-Cresol synthesis	0.035463	-0.328553
MGB038	Inositol degradation	0.035463	-0.730665
MGB033	Quinolinic acid degradation	0.035463	-0.265047
MGB056	Propionate degradation I	0.002999	-1.53797
MGB035	Isovaleric acid synthesis II (KADC pathway)	0.035463	-0.231429
MGB031	17-beta-Estradiol degradation	0.043257	-0.36949
MGB053	Butyrate synthesis II	0.028806	-0.874538
MGB054	Propionate synthesis II	0.035463	-0.641725
MGB004	Kynurenine synthesis	0.023231	-1.21809
MGB029	ClpB (ATP-dependent chaperone protein)	0.035463	-0.275031
MGB040	Menaquinone synthesis (vitamin K2) I	0.035463	0.264159
MGB041	Menaquinone synthesis (vitamin K2) II (alternative pathway: futalosine pathway)	0.028806	-0.834161
